# Supplementary material for: Comparative genome and transcriptome analyses of the social amoeba Acytostelium subglobosum that accomplishes multicellular development without germ-soma differentiation
Source: BMC Genomics. 2015 Feb 14;16(1):80. doi: 10.1186/s12864-015-1278-x (PMC4334915; doi:10.1186/s12864-015-1278-x)
Supplement: Additional file 2: Table S1. — Comparison of codon frequencies. Table S2. Homology and Expression data of A. subglobosum genes. Table S3. Downloaded and processed D. discoideum data. Table S4. D. discoideum developmental genes with altered expression in A. subglobosum (shown by DDB_G ID). [file 12864_2015_1278_MOESM2_ESM.xlsx]

## Sheet: TS_1codons
Supplementary Table 1. Comparison of codon frequencies
	Percentages of codon appearance in toal proteins are shown.
	Higher to lower uses were graded frm red to green
	$ Downloaded from dictyBase [43]
#	Codon	amino acid	Asub	D. dis$
1	GCA	Ala	1.74182	1.66861
2	GCC	Ala	2.36114	0.323351
3	GCG	Ala	0.638668	0.0584763
4	GCT	Ala	1.06445	1.01456
5	AGA	Arg	1.12251	1.98456
6	AGG	Arg	0.658022	0.132764
7	CGA	Arg	0.580608	0.0477379
8	CGC	Arg	0.870912	0.00566537
9	CGG	Arg	0.0774144	0.00391867
10	CGT	Arg	0.812851	0.593071
11	AAC	Asn	3.61912	1.06211
12	AAT	Asn	2.14825	10.2754
13	GAC	Asp	3.15464	0.414711
14	GAT	Asp	2.55467	4.79831
15	TGC	Cys	0.716083	0.134647
16	TGT	Cys	0.774144	1.27969
17	CAA	Gln	2.55467	4.91739
18	CAG	Gln	2.47726	0.181869
19	GAA	Glu	1.16122	4.934
20	GAG	Glu	4.10296	0.900945
21	GGA	Gly	1.49023	0.897558
22	GGC	Gly	2.09019	0.204439
23	GGG	Gly	0.116122	0.0891726
24	GGT	Gly	1.56764	3.31357
25	CAC	His	1.23863	0.219765
26	CAT	His	1.29669	1.51217
27	ATA	Ile	1.18057	2.08817
28	ATC	Ile	3.44494	1.04276
29	ATT	Ile	1.68376	5.1914
30	CTA	Leu	0.909619	0.464909
31	CTC	Leu	2.14825	0.295708
32	CTG	Leu	2.24502	0.0244841
33	CTT	Leu	1.06445	0.934664
34	TTA	Leu	0.445133	5.76654
35	TTG	Leu	2.30308	1.06091
36	AAA	Lys	1.02574	6.40882
37	AAG	Lys	4.8384	1.14709
38	ATG	Met	2.49661	1.56022
39	TTC	Phe	2.63209	1.33346
40	TTT	Phe	1.3354	3.32689
41	CCA	Pro	2.7095	3.23192
42	CCC	Pro	1.06445	0.10146
43	CCG	Pro	0.387072	0.0486189
44	CCT	Pro	0.793497	0.581103
45	AGC	Ser	1.35475	0.235743
46	AGT	Ser	1.14186	2.2947
47	TCA	Ser	2.80627	5.08723
48	TCC	Ser	1.39346	0.375266
49	TCG	Ser	1.3354	0.224245
50	TCT	Ser	1.02574	1.54965
51	ACA	Thr	2.63209	3.01247
52	ACC	Thr	2.03213	0.754101
53	ACG	Thr	0.851558	0.0954758
54	ACT	Thr	1.45152	2.09855
55	TGG	Trp	0.909619	0.715674
56	TAC	Tyr	2.01277	0.482209
57	TAT	Tyr	1.23863	3.03793
58	GTA	Val	0.870912	1.33323
59	GTC	Val	2.09019	0.316714
60	GTG	Val	1.81924	0.225096
61	GTT	Val	1.14186	2.40695
62	TAA	*	0.096768	0.158509
63	TAG	*	0.0387072	0.0107536
64	TGA	*	0.0580608	0.00792848

## Sheet: TS2_Asub_data
Supplementary Table 2. Homology and Expression data of A. subglobosum genes.
	Columns 1, 2: Gene identifiers
	Columns 3-5: Orthologous genes in 3 other species
	Columns 6-8: Best hit of blast results in D. discoideum
	Columns 9-12: Normalized mRNAseq data at each time point
	Column 13: Cluster number by collective K-means clustering with D. discoideum expression data
1	2	3	4	5	6	7	8	9	10	11	12	13
gene_name	Asub-id*	Ppal_ortholog	Dfa_ortholog	Ddis_ortholog	Ddis_homolog	evalue	Ddis_orthology	as0h	as8h	as16h	as24h	asC#
gene_2	ASU00001	*	*	*	*	*	*	*	*	*	*	*
gene_3	ASU00002	*	*	*	*	*	*	*	*	*	*	*
gene_4	ASU00003	*	*	*	*	*	*	*	*	*	*	*
gene_5	ASU00004	PPL_05638	DFA_05737	DDB0267104	DDB_G0284485	2e-127	ortholog	4824.48	1548.16	691.2	777.703	C1
gene_6	ASU00005	PPL_05639	DFA_05736	*	DDB_G0287003	2e-120	paralog	113.841	46.4162	9.82006	25.1971	C1
gene_7	ASU00006	PPL_05641	DFA_05734	DDB0238518	DDB_G0287005	1e-160	ortholog	1073.22	531.32	391.847	229.387	C1
gene_8	ASU00007	PPL_05637	DFA_05733	DDB0205407	DDB_G0278369	9e-50	ortholog	142.778	175.213	153.366	117.3	C4
gene_9	ASU00008	PPL_05636	DFA_05728	DDB0304488	DDB_G0268746	9e-17	ortholog	*	*	*	*	*
ADB2002083	ASU00009	PPL_00279	DFA_11258	DDB0218884	DDB_G0287107	6e-124	ortholog	*	*	*	*	*
gene_11	ASU00010	PPL_08839	DFA_05700	*	*	*	*	119.559	80.6682	147.995	27.6165	C3
gene_12	ASU00011	PPL_08842	DFA_07313	DDB0216259	bzpL	3e-19	ortholog	1090.78	4985.11	6358.59	9455.99	C8
ADB1007699	ASU00012	PPL_08837	DFA_05701	DDB0233595	DDB_G0290771	1e-133	ortholog	323.251	400.186	430.194	246.946	C3
ADB0004756	ASU00013	PPL_00344	DFA_03449	DDB0304398	DDB_G0289707	1e-68	ortholog	759.223	601.545	221.04	136.438	C2
ADB1001210	ASU00014	*	*	*	expl9	4e-81	paralog	6.41214	19.2723	766.472	2040.71	C8
gene_17	ASU00015	*	*	*	expl8	1e-33	paralog	1.57863	1127.26	3671.08	10489.9	C8
gene_18	ASU00016	PPL_07566	DFA_05563	DDB0231540	DDB_G0284705	4e-34	ortholog	1100.41	465.298	533.241	262.693	C1
ADB0004758	ASU00017	PPL_09705	DFA_05604	DDB0233749	DDB_G0289053	5e-24	ortholog	329.371	386.244	341.883	203.525	C3
gene_19	ASU00018	*	*	*	*	*	*	*	*	*	*	*
gene_21	ASU00019	*	*	*	*	*	*	111.492	101.961	89.934	46.5234	C2
gene_22	ASU00020	*	*	*	DDB_G0280067	5e-91	paralog	788.86	614.998	607.343	705.706	C1
gene_23	ASU00021	PPL_09600	DFA_04137	*	*	*	*	880.73	700.187	669.981	738.813	C1
ADB2001002	ASU00022	PPL_09603	DFA_03763	DDB0186347	DDB_G0285113	6e-158	ortholog	166.971	95.867	73.0183	60.3684	C1
gene_25	ASU00023	PPL_09667	DFA_11986	DDB0187242	DDB_G0287037	3e-127	ortholog	1948.39	180.253	19.1108	15.3499	C1
ADB3000002	ASU00024	PPL_04247	DFA_06571	DDB0191093	pten	4e-105	ortholog	75.4912	143.657	184.892	316.043	C8
gene_27	ASU00025	PPL_06239	DFA_03302	DDB0187555	DDB_G0287621	0	ortholog	150.454	70.359	63.4084	35.9191	C1
ADB2001006	ASU00026	PPL_09670	*	DDB0202856	DDB_G0271316	7e-61	ortholog	78.5104	339.17	205.936	210.272	C6
gene_29	ASU00027	PPL_09669	DFA_11983	DDB0220714	DDB_G0271372	3e-78	ortholog	167.784	5504.64	3002.23	2997.71	C6
ADB0004764	ASU00028	PPL_04246	DFA_06570	DDB0238038	ccs	4e-44	ortholog	238.378	651.887	440.336	821.99	C6
gene_31	ASU00029	PPL_04243	DFA_07493	DDB0188912	DDB_G0290495	9e-20	ortholog	490.155	296.837	305.181	202.983	C1
ADB0004766_2	ASU00030	PPL_04225	DFA_08434	DDB0266403	slmo	2e-76	ortholog	466.389	199.865	163.084	294.319	C1
gene_33	ASU00031	PPL_04236	DFA_04847	DDB0238385	DDB_G0274351	1e-46	ortholog	*	*	*	*	*
gene_34	ASU00032	PPL_08413	DFA_05703	DDB0167929	DDB_G0274365	2e-23	ortholog	337.168	515.182	516.55	479.739	C6
gene_35	ASU00033	PPL_03827	*	DDB0234174	eIF1a	6e-52	ortholog	2823.37	2774.36	3456.3	3425.91	C7
gene_36	ASU00034	PPL_03828	DFA_05130	*	*	*	*	*	*	*	*	*
gene_37	ASU00035	PPL_03829	DFA_01352	DDB0215011	gnd	0	ortholog	5483.16	3370.97	2078.53	3761.62	C1
ADB2007548	ASU00036	PPL_03830	DFA_03065	DDB0233917	ilvB	0	ortholog	363.042	441.32	174.087	83.1145	C2
ADB2001014	ASU00037	PPL_03848	DFA_11794	DDB0217650	DDB_G0275403	3e-135	ortholog	177.182	31.8813	54.5258	26.9983	C1
gene_40	ASU00038	PPL_03847	DFA_11808	DDB0305458	DDB_G0275351	7e-37	ortholog	271.085	10.7526	64.3214	75.1199	C1
gene_41	ASU00039	PPL_03846	DFA_11672	*	*	*	*	835.323	358.588	311.236	227.753	C1
gene_42	ASU00040	PPL_03845	DFA_11673	*	DDB_G0275337	7e-11	paralog	*	*	*	*	*
gene_43	ASU00041	*	*	*	DDB_G0280079	6e-48	paralog	*	*	*	*	*
gene_44	ASU00042	PPL_03842	DFA_11218	DDB0233510	txnl4a	7e-58	ortholog	88.5428	112.008	96.2413	67.4169	C4
ADB0004772	ASU00043	*	*	*	*	*	*	*	*	*	*	*
gene_45	ASU00044	*	*	*	*	*	*	*	*	*	*	*
ADB2007550	ASU00045	PPL_12424	DFA_05749	DDB0234050	DDB_G0288569	0	ortholog	652.322	192.129	182.406	223.271	C1
gene_47	ASU00046	PPL_12423	DFA_05698	DDB0188046	DDB_G0288673	1e-75	ortholog	265.628	290.823	185.023	81.7111	C2
gene_48	ASU00047	*	*	*	hook	8e-58	paralog	292.842	299.878	318.291	215.392	C3
ADB2001021	ASU00048	*	*	*	DDB_G0270458	2e-15	paralog	25.0168	55.1039	49.872	23.8776	C5
gene_50	ASU00049	*	*	*	*	*	*	*	*	*	*	*
gene_51	ASU00050	*	*	*	DDB_G0272638	2e-27	paralog	*	*	*	*	*
gene_52	ASU00051	PPL_00711	DFA_02952	DDB0233489	snf12-1	5e-141	ortholog	360.525	316.828	359.547	178.167	C3
gene_53	ASU00052	PPL_00712	DFA_03054	DDB0233321	DDB_G0273205	4e-79	ortholog	260.095	513.26	757.926	558.936	C7
gene_54	ASU00053	PPL_06741	*	DDB0233965	DDB_G0276899	6e-23	ortholog	250.594	603.776	258.545	336.791	C4
gene_55	ASU00054	PPL_06740	DFA_09812	DDB0233350	DDB_G0283687	5e-38	ortholog	*	*	*	*	*
gene_56	ASU00055	*	*	*	DDB_G0277675	2e-126	paralog	122.059	31.6347	4.06102	8.33524	C1
gene_57	ASU00056	PPL_07282	DFA_03352	*	DDB_G0283821	2e-147	paralog	106.85	48.7462	183.345	808.41	C8
gene_58	ASU00057	PPL_06734	DFA_03191	DDB0218014	DDB_G0277695	2e-106	ortholog	2.66917	15.4074	77.6932	103.659	C8
gene_59	ASU00058	PPL_07283	DFA_08853	DDB0216977	DDB_G0272382	6e-21	ortholog	178.772	233.494	38.742	37.613	C2
gene_60	ASU00059	PPL_08190	*	*	*	*	*	133.924	120.481	84.6076	86.2922	C2
ADB2003245	ASU00060	PPL_06768	DFA_06153	DDB0218577	DDB_G0284157	0	ortholog	199.475	258.95	94.8457	74.1831	C2
gene_62	ASU00061	PPL_06736	DFA_06144	DDB0218526	DDB_G0283863	3e-118	ortholog	101.136	106.2	63.3283	67.2629	C2
ADB2003247	ASU00062	PPL_06738	DFA_05712	DDB0305625	timm22	7e-31	ortholog	207.699	18.1611	14.9853	15.3802	C1
gene_64	ASU00063	PPL_06739	DFA_09057	DDB0266676	DDB_G0283683	1e-36	ortholog	149.55	16.7809	26.7047	20.3021	C1
ADB2003248	ASU00064	PPL_09752	*	DDB0186110	DDB_G0284633	0	ortholog	398.547	268.125	219.511	277.324	C1
gene_66	ASU00065	PPL_09753	DFA_10789	DDB0216192	nosA	0	ortholog	*	*	*	*	*
ADB0004779	ASU00066	PPL_09758	*	DDB0218139	DDB_G0279067	5e-19	ortholog	396.068	823.981	763.72	1005.27	C6
gene_68	ASU00067	*	*	*	*	*	*	271.716	527.48	245.51	195.628	C4
gene_69	ASU00068	PPL_01313	DFA_10574	DDB0233788	gacH	8e-89	ortholog	354.898	380.721	308.032	1033.53	C8
ADB0004781	ASU00069	PPL_01317	DFA_10567	DDB0230022	rps5	9e-97	ortholog	13337.2	5716.91	4337.47	3776.76	C1
ADB0004782_2	ASU00070	PPL_08745	DFA_07325	DDB0202847	DDB_G0271302	3e-68	ortholog	159.901	176.69	225.714	196.359	C7
gene_72	ASU00071	PPL_02589	DFA_10604	DDB0233491	gxcGG	2e-82	ortholog	222.279	349.515	771.557	2243.75	C8
gene_73	ASU00072	*	*	*	*	*	*	*	*	*	*	*
gene_74	ASU00073	PPL_03144	DFA_04090	DDB0266954	med24	2e-35	ortholog	228.631	299.477	406.419	383.422	C7
gene_75	ASU00074	PPL_03143	DFA_04112	*	DDB_G0274535	3e-13	paralog	*	*	*	*	*
gene_76	ASU00075	PPL_03967	DFA_10571	DDB0233836	ctsZ	2e-98	ortholog	6967.65	1338.38	322.471	182.941	C1
ADB0004784	ASU00076	PPL_06697	DFA_11459	DDB0234091	DDB_G0279437	4e-61	ortholog	53.3625	150.556	33.8804	37.6702	C4
gene_78	ASU00077	*	*	*	rad6	8e-42	paralog	69.0526	197.806	64.3336	33.0132	C4
gene_79	ASU00078	PPL_06724	*	DDB0220095	bzpH	2e-24	ortholog	*	*	*	*	*
gene_80	ASU00079	*	*	*	*	*	*	0	65.0523	19.1709	13.1171	C4
gene_81	ASU00080	PPL_00152	DFA_10120	DDB0184446	DDB_G0292568	6e-31	ortholog	*	*	*	*	*
gene_82	ASU00081	PPL_00151	DFA_08740	DDB0187093	DDB_G0286683	3e-18	ortholog	*	*	*	*	*
gene_83	ASU00082	*	*	*	DDB_G0283485	3e-43	paralog	*	*	*	*	*
gene_84	ASU00083	PPL_06719	DFA_11462	DDB0218016	DDB_G0277705	5e-52	ortholog	132.593	166.624	123.739	71.0951	C2
ADB2007561	ASU00084	PPL_06718	DFA_11463	DDB0230057	DDB_G0277723	6e-162	ortholog	164.876	125.774	185.644	549.097	C8
gene_86	ASU00085	*	DFA_10067	*	*	*	*	104.591	140.477	101.703	81.3552	C4
gene_87	ASU00086	PPL_06708	*	DDB0220493	srfD	1e-41	ortholog	293.995	730.431	257.135	848.961	C6
gene_88	ASU00087	PPL_08757	DFA_09332	DDB0191526	talB	0	ortholog	1246.61	1861.4	753.959	1457.55	C4
gene_89	ASU00088	*	DFA_08017	*	*	*	*	201.727	377.931	355.002	220.036	C5
gene_90	ASU00089	*	*	*	*	*	*	5.38436	31.0732	2.13615	1028.45	C8
ADB0004429	ASU00090	*	*	DDB0191155	cdk5	6e-157	ortholog	291.635	2134.38	1644.73	1079.76	C5
gene_92	ASU00091	*	*	*	*	*	*	*	*	*	*	*
gene_93	ASU00092	*	DFA_08024	DDB0219992	mybA	1e-73	ortholog	*	*	*	*	*
gene_94	ASU00093	PPL_12523	DFA_12358	DDB0192196	DDB_G0293920	0	ortholog	*	*	*	*	*
gene_95	ASU00094	*	*	*	*	*	*	*	*	*	*	*
ADB2007564	ASU00095	PPL_02214	DFA_03098	DDB0229941	shkB	0	ortholog	555.508	1034.19	420.775	569.521	C4
gene_97	ASU00096	*	*	*	*	*	*	*	*	*	*	*
gene_98	ASU00097	PPL_02213	DFA_03102	DDB0304484	DDB_G0288133	4e-25	ortholog	7847.55	3174.69	2405.99	2219.3	C1
gene_99	ASU00098	PPL_10813	DFA_01220	DDB0238180	DDB_G0269686	3e-60	ortholog	*	*	*	*	*
gene_100	ASU00099	PPL_06698	*	*	*	*	*	*	*	*	*	*
gene_101	ASU00100	*	*	*	*	*	*	*	*	*	*	*
gene_102	ASU00101	PPL_06710	DFA_02487	DDB0189263	DDB_G0291151	2e-67	ortholog	*	*	*	*	*
ADB0004435	ASU00102	PPL_05016	DFA_10387	DDB0232415	DDB_G0282531	8e-99	ortholog	227.727	147.469	77.841	96.4182	C1
gene_104	ASU00103	PPL_10857	DFA_09195	DDB0191346	pikD	1e-128	ortholog	134.232	373.212	290.481	600.471	C8
gene_105	ASU00104	*	*	*	DDB_G0267868	6e-52	paralog	134.129	119.524	116.626	72.2991	C3
gene_106	ASU00105	PPL_10856	DFA_09301	DDB0215369	coaA	2e-50	ortholog	34204.7	63506	49874.9	28274.8	C4
ADB2003548	ASU00106	PPL_10853	DFA_09278	DDB0305671	DDB_G0293930	2e-85	ortholog	139.596	145.118	72.7403	87.2885	C2
ADB2007568	ASU00107	PPL_10852	DFA_08153	DDB0266712	captA	1e-44	ortholog	551.532	767.521	613.075	320.49	C3
gene_109	ASU00108	*	*	*	*	*	*	*	*	*	*	*
gene_110	ASU00109	*	*	*	DDB_G0290301	2e-11	paralog	128.017	123.13	103.951	30.8958	C3
gene_111	ASU00110	*	*	*	sort1	7e-67	paralog	440.028	67.4387	36.458	333.997	C1
gene_112	ASU00111	PPL_10858	DFA_02663	DDB0238322	DDB_G0290083	1e-51	ortholog	244.42	114.933	63.583	48.6652	C1
gene_113	ASU00112	PPL_10896	DFA_00591	DDB0230183	bcaA	4e-178	ortholog	2906.5	1141.29	650.886	497.939	C1
gene_114	ASU00113	PPL_08751	DFA_09507	*	DDB_G0282393	2e-25	paralog	758.202	428.441	256.814	92.6373	C1
gene_115	ASU00114	PPL_09133	DFA_07198	DDB0189849	DDB_G0268196	2e-159	ortholog	69.1892	48.8026	16.4732	60.7405	C1
gene_116	ASU00115	PPL_11827	DFA_05095	DDB0231329	tbck	0	ortholog	*	*	*	*	*
ADB2000786	ASU00116	*	*	*	DDB_G0284559	9e-36	paralog	100.779	123.129	18.735	8.87421	C2
gene_118	ASU00117	PPL_07333	*	*	cbpM	3e-18	paralog	557.82	723.389	305.317	271.05	C2
gene_119	ASU00118	*	*	*	DDB_G0291406	5e-11	paralog	*	*	*	*	*
gene_120	ASU00119	*	*	*	*	*	*	*	*	*	*	*
gene_121	ASU00120	*	*	*	DDB_G0268492	1e-12	paralog	88.7171	122.368	116.251	145.754	C6
gene_122	ASU00121	*	*	*	*	*	*	35.1148	14.4746	25.8773	24.5158	C1
gene_123	ASU00122	PPL_09762	*	*	DDB_G0291406	1e-11	paralog	*	*	*	*	*
gene_124	ASU00123	*	*	*	DDB_G0293578	1e-25	paralog	*	*	*	*	*
gene_125	ASU00124	*	*	*	DDB_G0293578	2e-31	paralog	0.727956	246.55	75.7116	33.2173	C4
gene_126	ASU00125	*	*	*	DDB_G0293578	6e-33	paralog	1.50333	565.147	162.796	50.7977	C4
gene_127	ASU00126	*	*	*	DDB_G0293578	4e-11	paralog	*	*	*	*	*
gene_128	ASU00127	*	*	*	*	*	*	*	*	*	*	*
gene_129	ASU00128	*	*	*	DDB_G0293578	5e-35	paralog	*	*	*	*	*
ADB2000785	ASU00129	PPL_09129	DFA_07209	DDB0188825	DDB_G0290299	4e-21	ortholog	322.44	209.339	190.326	96.8475	C1
gene_130	ASU00130	*	*	*	pho2A	9e-174	paralog	641.29	1613.95	1529.97	1074.67	C5
gene_131	ASU00131	PPL_06159	DFA_06554	DDB0233927	exoc7	0	ortholog	299.166	346.696	227.95	133.262	C2
ADB2007575	ASU00132	*	*	DDB0266634	zntC	7e-51	ortholog	5.68001	6.82993	1.12757	33.5451	C8
gene_133	ASU00133	PPL_10883	DFA_07205	*	*	*	*	846.508	1633.34	963.832	2278.09	C8
gene_134	ASU00134	PPL_10881	DFA_01288	DDB0186543	DDB_G0285519	5e-51	ortholog	306.393	755.498	750.129	544.508	C5
gene_135	ASU00135	PPL_10879	DFA_00215	DDB0216292	rpa1	0	ortholog	350.801	31.9613	105.702	89.4758	C1
gene_136	ASU00136	PPL_09138	DFA_02987	DDB0189538	DDB_G0267776	0	ortholog	223.682	827.762	622.735	955.281	C6
gene_137	ASU00137	PPL_09143	DFA_01800	DDB0231826	tmcB	6e-177	ortholog	*	*	*	*	*
gene_138	ASU00138	PPL_09134	*	*	DDB_G0269090	2e-23	paralog	581.518	111.339	73.0617	7.42414	C1
gene_139	ASU00139	*	*	*	act22	1e-85	paralog	55.4655	573.764	35.9342	17.5174	C4
ADB0004447	ASU00140	PPL_10878	DFA_03837	*	*	*	*	54.7361	27.5021	23.9903	6.6542	C1
gene_141	ASU00141	*	*	*	*	*	*	*	*	*	*	*
gene_142	ASU00142	PPL_05880	DFA_05066	DDB0219397	DDB_G0288969	1e-22	ortholog	*	*	*	*	*
gene_143	ASU00143	*	DFA_00067	*	gpaD	1e-55	paralog	77.3111	519.815	269.388	382.633	C6
gene_144	ASU00144	*	*	*	*	*	*	7.06061	73.0091	70.0493	168.228	C8
gene_145	ASU00145	*	*	*	*	*	*	26.4658	108.35	67.3215	103.364	C6
gene_146	ASU00146	*	*	*	DDB_G0267942	2e-78	paralog	236.491	426.86	228.82	185.179	C4
gene_147	ASU00147	PPL_07223	*	DDB0191396	dgtA	5e-107	ortholog	217.926	371.775	367.263	203.074	C5
gene_148	ASU00148	*	*	*	DDB_G0287219	1e-27	paralog	1316.11	8.38326	6.91775	37.8638	C1
gene_149	ASU00149	*	*	*	rpl5	2e-99	paralog	1214.47	621.821	654.343	873.674	C1
gene_150	ASU00150	PPL_01473	*	*	*	*	*	122.132	389.571	247.269	241.595	C4
gene_151	ASU00151	PPL_07218	DFA_03871	DDB0191163	hspD	0	ortholog	10484	8503.85	4904.54	5507.44	C2
ADB0004455	ASU00152	*	*	*	*	*	*	*	*	*	*	*
gene_154	ASU00153	*	*	*	*	*	*	*	*	*	*	*
gene_155	ASU00154	*	*	*	*	*	*	*	*	*	*	*
gene_156	ASU00155	*	*	*	DDB_G0288813	3e-47	paralog	*	*	*	*	*
gene_157	ASU00156	*	*	*	*	*	*	*	*	*	*	*
gene_158	ASU00157	*	*	*	*	*	*	*	*	*	*	*
gene_159	ASU00158	*	DFA_12235	*	mvpA	0	paralog	2953.56	1229.35	264.342	169.088	C1
gene_160	ASU00159	*	*	*	fslA	2e-67	paralog	184.901	273.76	30.0907	19.461	C2
gene_161	ASU00160	PPL_04264	DFA_04844	DDB0237556	DDB_G0274785	9e-107	ortholog	*	*	*	*	*
gene_162	ASU00161	*	*	*	tor	0	paralog	*	*	*	*	*
gene_163	ASU00162	PPL_03251	DFA_12059	DDB0218332	DDB_G0281819	4e-20	ortholog	385.759	161.96	110.556	83.5403	C1
gene_164	ASU00163	*	*	*	*	*	*	*	*	*	*	*
gene_165	ASU00164	*	*	*	*	*	*	*	*	*	*	*
gene_166	ASU00165	*	*	*	*	*	*	*	*	*	*	*
gene_167	ASU00166	*	*	*	*	*	*	*	*	*	*	*
gene_168	ASU00167	*	*	*	*	*	*	1423.55	500.962	1223.78	171.271	C3
gene_169	ASU00168	PPL_02979	*	*	DDB_G0285065	2e-21	paralog	*	*	*	*	*
gene_170	ASU00169	PPL_08814	DFA_11084	DDB0188411	DDB_G0289413	4e-15	ortholog	136.6	125.504	120.547	92.1672	C2
ADB0001646	ASU00170	*	*	*	*	*	*	401.703	274.411	101.439	334.636	C1
ADB2000686	ASU00171	PPL_03302	DFA_02748	DDB0190498	DDB_G0269716	1e-69	ortholog	0	0	0	3.19061	C8
gene_172	ASU00172	*	*	*	*	*	*	*	*	*	*	*
gene_173	ASU00173	*	*	*	DDB_G0271602	2e-12	paralog	123.029	79.9545	73.8901	221.547	C8
gene_174	ASU00174	PPL_03293	*	DDB0190500	DDB_G0269718	3e-37	ortholog	153.041	168.98	279.791	903.762	C8
ADB2000687	ASU00175	PPL_03297	DFA_02720	DDB0305316	DDB_G0269722	6e-119	ortholog	255.341	49.1188	92.4905	49.063	C1
gene_176	ASU00176	PPL_03298	DFA_02721	DDB0233269	DDB_G0270932	1e-80	ortholog	335.297	796.307	859.028	1027.61	C6
gene_177	ASU00177	PPL_03299	*	DDB0233799	copE	2e-85	ortholog	783.456	1338.81	915.056	586.032	C4
gene_178	ASU00178	*	*	DDB0191198	lmpC	6e-115	ortholog	176.741	562.256	586.204	624.343	C6
gene_179	ASU00179	PPL_04569	*	*	*	*	*	731.181	68.0592	21.059	19.2113	C1
gene_180	ASU00180	PPL_03252	DFA_08532	*	DDB_G0292414	1e-17	paralog	*	*	*	*	*
gene_181	ASU00181	*	*	*	DDB_G0290545	6e-35	paralog	57.1306	82.0943	44.2487	19.062	C2
ADB2007586	ASU00182	PPL_05235	DFA_08883	DDB0231296	mmetS	1e-172	ortholog	137.549	82.8867	64.447	12.8231	C2
gene_183	ASU00183	*	*	DDB0219495	DDB_G0289871	2e-14	ortholog	142.851	253.399	61.3323	66.7613	C4
ADB0001650	ASU00184	PPL_04655	DFA_00699	DDB0266828	nfu1	1e-93	ortholog	256.639	179.522	118.673	66.5128	C2
gene_185	ASU00185	*	*	*	*	*	*	*	*	*	*	*
gene_186	ASU00186	*	*	*	*	*	*	*	*	*	*	*
gene_187	ASU00187	*	*	*	*	*	*	*	*	*	*	*
ADB2007588	ASU00188	*	*	*	DDB_G0271120	3e-42	paralog	179.399	166.486	146.828	39.385	C3
gene_189	ASU00189	PPL_07483	*	*	DDB_G0278261	3e-35	paralog	27.8227	29.3716	12.9259	22.1103	C2
ADB2007590	ASU00190	PPL_03081	DFA_12109	DDB0237885	cdc20	0	ortholog	22.4272	29.4149	16.1807	3.32127	C2
gene_191	ASU00191	*	*	*	DDB_G0280881	4e-35	paralog	14.9287	2122.66	1037.66	5657.22	C8
ADB2007592	ASU00192	PPL_03080	DFA_00752	DDB0237602	mcfB	8e-161	ortholog	242.77	296.224	261.885	210.542	C4
gene_193	ASU00193	*	DFA_00751	DDB0231067	rps28	2e-16	ortholog	13223.8	7300.23	7074.24	6257.77	C1
ADB2007594	ASU00194	PPL_03697	DFA_00049	*	dcd2B	0	paralog	4.11253	19.7748	10.723	10.5261	C4
ADB2003742	ASU00195	*	*	*	DDB_G0279933	3e-63	paralog	8.05353	33.5658	18.1089	9.83897	C4
ADB0001653	ASU00196	PPL_03596	DFA_01155	DDB0233722	npl4	7e-130	ortholog	560.165	1205.5	1118.4	830.928	C5
gene_197	ASU00197	PPL_03597	*	*	*	*	*	122.707	28.7091	75.0132	25.6625	C1
ADB2007595	ASU00198	PPL_02500	DFA_00691	DDB0233287	DDB_G0276779	2e-90	ortholog	122.165	92.7655	130.409	41.3157	C3
gene_199	ASU00199	PPL_02541	*	*	iliQ	1e-38	paralog	*	*	*	*	*
gene_200	ASU00200	PPL_02501	DFA_08060	DDB0202904	DDB_G0271108	3e-36	ortholog	174.599	162.551	133.536	300.841	C8
gene_201	ASU00201	*	*	*	grlL	2e-112	paralog	153.855	235.403	114.718	445.977	C8
gene_202	ASU00202	PPL_00904	DFA_10272	DDB0168021	DDB_G0272576	3e-29	ortholog	138.094	269.387	500.132	2075.36	C8
gene_203	ASU00203	*	DFA_09420	DDB0205693	DDB_G0279275	2e-79	ortholog	46.0662	80.5593	29.9128	49.1202	C4
gene_204	ASU00204	PPL_08797	DFA_08542	DDB0233653	DDB_G0276395	3e-134	ortholog	149.434	497.564	189.124	174.692	C4
gene_205	ASU00205	PPL_04560	*	*	DDB_G0286331	5e-138	paralog	254.627	273.276	613.66	389.578	C7
ADB0001659_2	ASU00206	PPL_08637	*	*	*	*	*	468.522	1878.34	1418.09	505.152	C5
ADB0001660	ASU00207	PPL_10266	DFA_02875	DDB0237666	pex4	4e-74	ortholog	360.324	635.067	499.284	391.854	C4
gene_207	ASU00208	PPL_03193	DFA_00736	DDB0234218	alkB	4e-144	ortholog	113.687	87.4771	61.1533	32.9245	C2
gene_208	ASU00209	PPL_01224	DFA_00735	DDB0186581	DDB_G0285577	3e-48	ortholog	83.8167	85.3912	49.0147	30.9915	C2
gene_209	ASU00210	PPL_10396	DFA_04839	DDB0304756	DDB_G0288599	0	ortholog	643.638	719.005	488.865	254.987	C2
gene_210	ASU00211	*	*	*	vinA	0	paralog	8.85958	2027.25	11092.3	6409.52	C7
gene_211	ASU00212	PPL_11199	DFA_06450	DDB0168999	DDB_G0276843	1e-15	ortholog	*	*	*	*	*
gene_212	ASU00213	PPL_05781	DFA_09650	DDB0235190	atp7a	0	ortholog	733.974	1105.72	613.533	1182.6	C6
gene_213	ASU00214	PPL_05779	DFA_10942	DDB0304991	metap2	3e-149	ortholog	767.628	1629.76	1418.93	1582.39	C6
gene_214	ASU00215	PPL_05778	DFA_08370	DDB0190924	DDB_G0270266	2e-20	ortholog	*	*	*	*	*
ADB1008442	ASU00216	*	DFA_08235	DDB0190925	DDB_G0270268	2e-164	ortholog	390.286	57.1741	27.9334	33.1275	C1
gene_216	ASU00217	PPL_05776	DFA_02956	DDB0237530	gpsn2	6e-96	ortholog	1751.4	2311.08	1511.36	608.091	C2
gene_217	ASU00218	*	*	*	DDB_G0291470	5e-42	paralog	96.8097	162.656	166.307	162.7	C6
gene_218	ASU00219	*	*	*	*	*	*	26.7614	5.72003	14.1591	72.6595	C8
gene_219	ASU00220	*	*	*	DDB_G0287647	7e-75	paralog	128.182	239.15	242.682	192.462	C5
gene_220	ASU00221	*	*	DDB0189011	DDB_G0290691	4e-37	ortholog	76.3586	131.427	196.157	214.414	C7
gene_221	ASU00222	*	*	*	DDB_G0267746	6e-36	paralog	*	*	*	*	*
gene_222	ASU00223	*	*	*	DDB_G0269090	6e-23	paralog	47.6588	121.576	453.892	955.306	C8
ADB2001813	ASU00224	PPL_07261	DFA_09148	DDB0190907	DDB_G0270242	1e-47	ortholog	232.665	271.044	267.231	520.279	C8
gene_224	ASU00225	*	*	*	DDB_G0274223	1e-36	paralog	1337.18	1389.43	119.083	10.7839	C2
gene_225	ASU00226	PPL_04508	DFA_05671	DDB0234064	raptor	0	ortholog	245.236	187.292	87.1474	116.273	C2
ADB2001810	ASU00227	PPL_10399	*	DDB0205394	DDB_G0278355	3e-155	ortholog	356.492	163.425	65.6435	74.6824	C1
gene_227	ASU00228	*	*	*	*	*	*	*	*	*	*	*
gene_228	ASU00229	*	*	*	abcC3	2e-11	paralog	*	*	*	*	*
gene_229	ASU00230	PPL_12387	DFA_04952	*	abcC3	2e-140	paralog	*	*	*	*	*
gene_230	ASU00231	PPL_09252	DFA_05799	DDB0204129	DDB_G0281283	7e-37	ortholog	284.762	39.3961	51.0819	71.4906	C1
gene_231	ASU00232	PPL_03723	DFA_05550	DDB0216370	fhkA	1e-105	ortholog	19.051	10.994	32.5082	10.8621	C3
ADB3000008	ASU00233	*	*	*	*	*	*	111.277	107.605	706.749	988.981	C8
gene_232	ASU00234	*	*	*	DDB_G0272516	2e-27	paralog	*	*	*	*	*
gene_233	ASU00235	*	DFA_11041	*	*	*	*	*	*	*	*	*
gene_234	ASU00236	*	*	*	*	*	*	*	*	*	*	*
gene_235	ASU00237	*	*	*	*	*	*	*	*	*	*	*
gene_236	ASU00238	PPL_11578	DFA_05797	DDB0237559	DDB_G0272484	1e-170	ortholog	324.841	292.824	164.877	222.135	C2
gene_237	ASU00239	PPL_09182	*	*	*	*	*	*	*	*	*	*
ADB2003478	ASU00240	PPL_11265	DFA_07842	DDB0168564	DDB_G0271894	0	ortholog	340.383	238.187	221.971	547.78	C8
gene_239	ASU00241	*	*	*	*	*	*	*	*	*	*	*
ADB2007603	ASU00242	PPL_12550	DFA_10059	DDB0214924	amyA	0	ortholog	124.33	329.808	183.52	83.8541	C4
gene_241	ASU00243	*	*	*	*	*	*	25.4715	108.715	117.499	50.5714	C5
gene_242	ASU00244	PPL_06469	DFA_11778	DDB0216301	rpa49	1e-50	ortholog	218.367	40.1872	57.5593	44.9485	C1
ADB1009773	ASU00245	*	*	*	*	*	*	20.1861	27.506	26.7013	12.332	C3
gene_243	ASU00246	PPL_03733	DFA_12124	DDB0230113	DDB_G0286755	1e-11	ortholog	335.763	188.221	120.977	55.3684	C1
ADB0001672	ASU00247	PPL_02506	DFA_00722	*	*	*	*	34.5751	188.45	298.799	200.27	C7
ADB0001673	ASU00248	*	*	*	DDB_G0275111	5e-26	paralog	2187.78	6.83649	136.513	4686.03	C8
ADB0001674	ASU00249	*	*	*	DDB_G0285065	2e-24	paralog	7.19309	153.209	72.5891	363.288	C8
gene_247	ASU00250	PPL_07272	DFA_07668	DDB0184448	DDB_G0292570	2e-40	ortholog	280.196	227.468	144.849	67.0028	C2
gene_248	ASU00251	*	*	*	*	*	*	*	*	*	*	*
gene_249	ASU00252	PPL_05093	DFA_11824	DDB0234239	eIF2b3	2e-112	ortholog	368.807	264.569	189.035	70.0942	C2
gene_250	ASU00253	PPL_05094	DFA_11822	DDB0266799	DDB_G0286883	1e-31	ortholog	367.825	349.607	313.758	94.3638	C3
gene_251	ASU00254	*	*	*	dlrA	6e-175	paralog	21.3882	12.344	13.5797	22.9969	C8
ADB0001677	ASU00255	*	*	*	omt10	3e-13	paralog	39.4895	2264.84	2536.81	3809.77	C6
gene_253	ASU00256	PPL_05116	DFA_11817	DDB0189015	DDB_G0290695	4e-78	ortholog	524.981	19787.3	11939.6	16337.3	C6
gene_254	ASU00257	*	*	*	*	*	*	53.9872	285.964	202.767	219.252	C6
gene_255	ASU00258	PPL_08886	*	DDB0187174	DDB_G0286885	2e-40	ortholog	77.4394	169.115	117.377	80.6553	C4
ADB0001681	ASU00259	PPL_05108	DFA_03139	DDB0305315	slc35b2	1e-137	ortholog	1112.3	165.209	85.476	349.392	C1
gene_257	ASU00260	PPL_05110	DFA_03140	DDB0266648	acy1	0	ortholog	1259.44	278.904	60.8252	44.406	C1
gene_258	ASU00261	PPL_05112	DFA_03142	DDB0233335	mybP	1e-38	ortholog	256.275	425.42	495.053	605.038	C6
gene_259	ASU00262	*	*	*	*	*	*	*	*	*	*	*
gene_260	ASU00263	*	*	*	pXi	3e-116	paralog	*	*	*	*	*
ADB0001684	ASU00264	*	*	*	*	*	*	0	14.9298	48.6277	246.212	C8
gene_261	ASU00265	*	*	*	*	*	*	35.172	109.944	50.2446	11.4594	C4
ADB0001685	ASU00266	PPL_00183	DFA_10742	DDB0233530	plrg1	3e-168	ortholog	223.19	281.845	221.716	136.037	C2
gene_263	ASU00267	PPL_02514	*	*	*	*	*	230.666	224.986	32.2302	11.9085	C2
gene_264	ASU00268	PPL_00191	DFA_01867	DDB0252855	DDB_G0295733	3e-30	ortholog	73.094	175.76	42.7441	54.8365	C4
gene_265	ASU00269	PPL_11829	*	*	DDB_G0287575	1e-10	paralog	218.776	299.989	214.587	127.024	C4
gene_266	ASU00270	PPL_11830	*	DDB0219240	DDB_G0287573	3e-27	ortholog	*	*	*	*	*
gene_267	ASU00271	PPL_00293	DFA_08488	DDB0267049	gnb1l	1e-84	ortholog	133.072	327.785	292.793	280.231	C6
gene_268	ASU00272	PPL_00292	DFA_01871	*	DDB_G0293444	2e-16	paralog	93.2996	390.907	804.416	530.817	C7
gene_269	ASU00273	*	*	*	mybI	7e-44	paralog	*	*	*	*	*
ADB0001691	ASU00274	*	*	*	rab5B	8e-42	paralog	84.3926	497.673	308.535	218.617	C5
ADB2007613	ASU00275	*	*	*	rab5B	5e-37	paralog	*	*	*	*	*
gene_270	ASU00276	PPL_09492	DFA_04762	*	*	*	*	*	*	*	*	*
ADB2007614	ASU00277	PPL_00195	DFA_04761	DDB0266322	DDB_G0280947	5e-92	ortholog	156.727	286.723	266.031	88.0584	C5
gene_272	ASU00278	PPL_12002	DFA_10947	DDB0235170	DDB_G0279791	8e-29	ortholog	63.9708	11267.7	16370.4	2635.93	C5
gene_273	ASU00279	PPL_04630	DFA_04764	DDB0216254	aurK	5e-119	ortholog	450.903	243.561	754.644	60.5271	C3
gene_274	ASU00280	*	*	*	*	*	*	63.3893	20.3232	8.38447	2.15118	C1
ADB0001693	ASU00281	PPL_09469	DFA_04767	DDB0238024	DDB_G0287811	1e-34	ortholog	952.049	386.92	199.158	63.9731	C1
ADB2002069	ASU00282	PPL_09470	DFA_04776	DDB0219276	DDB_G0287889	5e-132	ortholog	1122.89	22.3973	51.3343	34.7724	C1
gene_277	ASU00283	PPL_09471	DFA_04775	DDB0187627	DDB_G0287775	4e-148	ortholog	177.584	43.5392	86.5891	51.997	C1
gene_278	ASU00284	PPL_00594	DFA_04773	*	*	*	*	*	*	*	*	*
gene_279	ASU00285	*	*	*	dduE	2e-41	paralog	*	*	*	*	*
ADB2007618	ASU00286	PPL_06564	DFA_04750	DDB0231424	hspc300	4e-24	ortholog	1067.74	544.687	346.486	434.854	C1
gene_281	ASU00287	PPL_04678	DFA_04772	DDB0206288	DDB_G0278925	1e-118	ortholog	126.977	4.21131	16.7956	6.5387	C1
gene_282	ASU00288	PPL_05477	*	*	*	*	*	*	*	*	*	*
gene_283	ASU00289	*	*	*	dduE	2e-62	paralog	*	*	*	*	*
ADB0001695	ASU00290	PPL_07681	DFA_04751	DDB0204707	DDB_G0279173	4e-56	ortholog	1351.25	2238.43	1421.77	323.284	C4
gene_285	ASU00291	*	*	*	fut4	1e-31	paralog	*	*	*	*	*
ADB0001696	ASU00292	*	*	*	iliQ	7e-46	paralog	10.4494	54.1173	26.7925	85.7661	C8
gene_287	ASU00293	PPL_09503	DFA_04752	DDB0234136	vps39	0	ortholog	406.961	157.802	109.565	141.132	C1
gene_288	ASU00294	*	DFA_03719	*	abcG2	0	paralog	*	*	*	*	*
gene_289	ASU00295	PPL_01965	DFA_05940	DDB0232270	xrcc1	7e-39	ortholog	213.661	493.459	134.708	85.4535	C4
gene_290	ASU00296	PPL_09145	DFA_08294	DDB0237843	DDB_G0271884	3e-104	ortholog	1529.83	680.181	212.976	98.5402	C1
gene_291	ASU00297	PPL_00291	DFA_09931	*	mhkC	6e-149	paralog	30.1976	15.4021	283.956	616.772	C8
gene_292	ASU00298	*	*	*	DDB_G0283575	1e-15	paralog	12351.2	2268.92	566.256	689.605	C1
gene_293	ASU00299	*	*	*	*	*	*	4.69964	198.881	234.968	259.334	C6
gene_294	ASU00300	*	*	*	fnkA	1e-32	paralog	65.4128	124.956	93.0121	70.3007	C4
gene_295	ASU00301	PPL_00290	*	*	*	*	*	247.693	335.62	138.227	253.296	C4
ADB2007621	ASU00302	*	*	*	uduF	3e-46	paralog	2.72077	24.8638	37.7924	8.86604	C5
gene_298	ASU00303	*	*	DDB0238425	uduF	1e-48	ortholog	1231.32	268.121	104.111	30.3557	C1
gene_299	ASU00304	*	*	*	*	*	*	*	*	*	*	*
gene_300	ASU00305	*	*	*	*	*	*	*	*	*	*	*
gene_301	ASU00306	*	*	*	*	*	*	53.4545	61.1768	36.5169	21.4943	C2
gene_302	ASU00307	*	*	*	*	*	*	*	*	*	*	*
gene_303	ASU00308	*	*	*	*	*	*	*	*	*	*	*
gene_304	ASU00309	*	*	*	*	*	*	116.989	122.04	84.5319	272.123	C8
gene_305	ASU00310	*	*	*	*	*	*	*	*	*	*	*
ADB2005739	ASU00311	PPL_12645	DFA_00305	DDB0191931	DDB_G0293426	1e-38	ortholog	*	*	*	*	*
ADB0001703	ASU00312	*	*	*	*	*	*	71.2964	137.15	145.608	94.4653	C5
ADB0001704	ASU00313	*	*	*	*	*	*	53.9998	249.622	73.9802	62.8824	C4
gene_308	ASU00314	*	*	*	*	*	*	60.1093	26.9812	9.54095	16.3205	C1
gene_309	ASU00315	*	*	*	tifA	1e-73	paralog	278.253	12.6444	3.47722	5.35345	C1
gene_310	ASU00316	*	DFA_09640	DDB0234163	stlB	0	ortholog	*	*	*	*	C5
ADB2004842	ASU00317	PPL_00287	DFA_11777	DDB0189108	DDB_G0290825	0	ortholog	270.885	19301	11956.7	12332.1	C6
ADB1009776	ASU00318	*	*	*	*	*	*	166.323	163.051	132.001	123.751	C2
gene_313	ASU00319	*	*	*	DDB_G0279539	3e-24	paralog	*	*	*	*	*
gene_314	ASU00320	*	DFA_06344	DDB0234241	DDB_G0279539	6e-27	ortholog	*	*	*	*	*
gene_315	ASU00321	*	DFA_06345	DDB0190194	DDB_G0269350	2e-112	ortholog	482.681	538.57	260.774	299.449	C2
ADB2007623	ASU00322	*	*	*	*	*	*	163.037	106.41	140.946	73.5135	C3
gene_317	ASU00323	PPL_12039	*	*	sgmA	1e-169	paralog	317.106	360.518	89.3558	63.2674	C2
gene_318	ASU00324	*	*	*	*	*	*	*	*	*	*	*
gene_319	ASU00325	PPL_09466	DFA_06021	DDB0233003	rad1	2e-51	ortholog	235.95	204.464	122.778	92.4681	C2
gene_320	ASU00326	PPL_11588	DFA_08965	DDB0229347	DDB_G0276461	6e-115	ortholog	445.231	289.228	197.951	586.226	C8
gene_321	ASU00327	PPL_00981	DFA_08963	DDB0252759	DDB_G0276503	1e-114	ortholog	349.77	139.448	79.1065	315.16	C1
gene_322	ASU00328	PPL_11963	DFA_06424	DDB0218855	DDB_G0286809	1e-55	ortholog	324.403	477.781	221.757	287.459	C4
gene_323	ASU00329	PPL_11964	DFA_06371	DDB0214950	pkaR	2e-116	ortholog	657.379	1102.63	1021.37	1330.88	C6
gene_324	ASU00330	PPL_11966	DFA_06370	DDB0234240	ap3d1	0	ortholog	818.826	262.283	229.203	367.04	C1
gene_325	ASU00331	*	*	*	patB	0	paralog	4918.01	3402.82	2870.34	4922.59	C1
gene_326	ASU00332	PPL_11975	DFA_06385	DDB0185050	myoJ	0	ortholog	515.264	217.234	112.689	182.656	C1
ADB2007627	ASU00333	*	*	*	*	*	*	14.3764	32.2657	16.7345	7.02634	C4
gene_328	ASU00334	*	*	*	*	*	*	*	*	*	*	*
ADB2007628	ASU00335	*	*	*	DDB_G0283851	2e-24	paralog	580.09	309.203	508.132	235.519	C3
gene_330	ASU00336	PPL_05050	DFA_06592	DDB0185734	DDB_G0283851	6e-72	ortholog	9.11478	13.7766	7.23355	4.24287	C2
gene_331	ASU00337	PPL_05049	DFA_06591	DDB0215408	pkaC	3e-142	ortholog	293.224	99.1481	214.912	708.688	C8
ADB0001717	ASU00338	PPL_07084	DFA_09113	DDB0232094	DDB_G0274185	4e-167	ortholog	210.394	385.921	266.916	400.082	C6
gene_333	ASU00339	*	*	*	DDB_G0280513	7e-13	paralog	*	*	*	*	*
gene_334	ASU00340	PPL_07716	DFA_01170	DDB0232082	DDB_G0276069	1e-63	ortholog	*	*	*	*	*
gene_335	ASU00341	*	*	DDB0304752	tgrM2	5e-32	ortholog	10.9737	578.307	4168.36	5538.37	C8
gene_336	ASU00342	PPL_05004	DFA_02793	DDB0185118	rcdBB	2e-40	ortholog	8.17486	15.7248	11.6771	9.32217	C4
ADB2007633	ASU00343	PPL_05005	DFA_11086	DDB0230209	srr	8e-118	ortholog	788.09	286.227	74.1103	50.9856	C1
gene_338	ASU00344	PPL_05007	DFA_11063	DDB0230024	rps7	1e-73	ortholog	19635.7	8380.22	5844.36	3924.26	C1
gene_339	ASU00345	*	*	*	*	*	*	340.997	1388.51	1218.47	1592.49	C6
gene_340	ASU00346	PPL_04907	DFA_06585	DDB0185767	DDB_G0283949	6e-66	ortholog	*	*	*	*	*
gene_341	ASU00347	*	*	*	*	*	*	140.092	674.948	637.784	1031.13	C6
gene_342	ASU00348	PPL_04911	*	DDB0201651	ubqF	0	ortholog	12568.3	45656.9	37928	38367.5	C6
gene_343	ASU00349	*	*	*	slc44a2	8e-161	paralog	240.543	427.948	376.829	868.391	C8
gene_344	ASU00350	*	*	*	DDB_G0268492	2e-33	paralog	114.222	48.8276	29.6248	35.2693	C1
gene_345	ASU00351	PPL_04913	DFA_11061	DDB0305168	nipsnap	2e-36	ortholog	70.3481	9.95102	3.28373	0	C1
gene_346	ASU00352	*	*	*	*	*	*	44.164	53.9139	21.5694	26.2878	C2
gene_347	ASU00353	PPL_04036	DFA_11060	DDB0305169	DDB_G0288991	2e-39	ortholog	1081.75	1801.56	1062.44	1336.09	C4
gene_348	ASU00354	*	*	*	*	*	*	*	*	*	*	*
gene_349	ASU00355	PPL_04031	DFA_01504	DDB0191435	psmC4	0	ortholog	2251	2888.94	2527.72	1013.3	C3
gene_350	ASU00356	PPL_04032	DFA_01505	DDB0305605	DDB_G0289011	8e-33	ortholog	*	*	*	*	*
gene_351	ASU00357	*	*	*	*	*	*	*	*	*	*	*
gene_352	ASU00358	PPL_04033	*	*	DDB_G0289007	3e-81	paralog	334.821	169.216	430.94	1494.91	C8
gene_353	ASU00359	PPL_02718	DFA_05484	DDB0191389	dhkL	1e-154	ortholog	*	*	*	*	*
gene_354	ASU00360	*	*	*	*	*	*	*	*	*	*	*
ADB1008946	ASU00361	*	*	DDB0302536	gemin2	1e-34	ortholog	172.604	166.016	163.295	107.073	C3
gene_356	ASU00362	PPL_09160	*	*	*	*	*	*	*	*	*	*
gene_357	ASU00363	PPL_00153	DFA_00395	DDB0233115	DDB_G0279205	2e-124	ortholog	194.589	5.98242	39.4893	25.6929	C1
ADB2002222	ASU00364	PPL_05908	DFA_11876	DDB0187121	DDB_G0286735	0	ortholog	200.815	345.272	239.063	340.504	C6
ADB0001731	ASU00365	*	*	*	*	*	*	72.7593	77.7583	64.1612	88.8972	C8
ADB0001732_1	ASU00366	*	DFA_11875	DDB0220477	hbx12	1e-16	ortholog	56.3245	654.107	98.5087	31.4348	C4
gene_360	ASU00367	*	*	*	*	*	*	90.8215	39.4512	44.1775	23.8636	C1
gene_361	ASU00368	PPL_05904	DFA_01558	DDB0305077	DDB_G0279323	7e-24	ortholog	78.2845	63.9135	36.8439	40.0383	C2
gene_362	ASU00369	PPL_05893	DFA_10025	DDB0235187	DDB_G0279111	5e-79	ortholog	103.059	255.405	172.427	73.3571	C4
gene_363	ASU00370	PPL_05894	DFA_03431	DDB0233926	eIF3s8	0	ortholog	1253.51	627.98	739.851	568.793	C1
gene_364	ASU00371	PPL_00156	*	DDB0305296	DDB_G0284175	1e-29	ortholog	120.015	153.181	119.152	57.9851	C3
gene_365	ASU00372	PPL_06691	DFA_00398	DDB0237808	osbD	2e-134	ortholog	56.3887	396.347	128.235	278.234	C6
gene_366	ASU00373	PPL_10885	*	*	DDB_G0284801	1e-11	paralog	*	*	*	*	*
gene_367	ASU00374	*	*	*	*	*	*	*	*	*	*	*
gene_368	ASU00375	PPL_06682	DFA_04213	DDB0238597	dnajc13	0	ortholog	1879.3	1143.91	426.224	410.516	C1
gene_369	ASU00376	*	*	*	DDB_G0291470	6e-42	paralog	*	*	*	*	*
ADB2007638	ASU00377	PPL_06705	DFA_02766	DDB0231517	DDB_G0285525	7e-58	ortholog	416.6	378.627	180.727	69.0175	C2
gene_371	ASU00378	*	*	*	DDB_G0279263	2e-81	paralog	224.636	229.838	155.546	33.1567	C2
ADB0005397	ASU00379	*	*	*	*	*	*	616.173	1846.85	2626.5	2352.02	C7
gene_373	ASU00380	PPL_05912	DFA_03522	DDB0229960	rpl18	4e-77	ortholog	5613.49	2213.75	1802.78	1588.35	C1
gene_374	ASU00381	PPL_12254	DFA_02519	*	*	*	*	33.836	338.236	97.8259	342.543	C6
gene_375	ASU00382	PPL_07101	*	DDB0233403	dhx15	0	ortholog	181.4	24.9254	54.5258	46.1431	C1
gene_376	ASU00383	PPL_06731	DFA_07567	DDB0204092	DDB_G0281225	5e-27	ortholog	175.948	161.174	169.931	140.282	C3
gene_377	ASU00384	*	*	*	DDB_G0286481	1e-128	paralog	312.029	346.909	407.143	733.254	C8
ADB0001737	ASU00385	*	*	*	iliQ	5e-41	paralog	42.5673	27.5913	24.236	21.1047	C1
gene_379	ASU00386	*	DFA_01428	DDB0206489	DDB_G0280281	3e-169	ortholog	217.076	385.946	358.048	304.068	C5
gene_380	ASU00387	PPL_01770	DFA_09120	DDB0305244	DDB_G0267574	9e-68	ortholog	710.899	737.37	296.843	167.46	C2
gene_381	ASU00388	PPL_08133	DFA_05764	DDB0220484	hbx4	2e-24	ortholog	*	*	*	*	*
gene_382	ASU00389	PPL_01772	DFA_09119	DDB0232957	psmB1	2e-104	ortholog	1577.27	2886.67	2186.88	799.751	C4
gene_383	ASU00390	*	*	*	*	*	*	44.1877	345.577	197.474	737.845	C8
gene_384	ASU00391	PPL_06347	DFA_07517	*	DDB_G0283973	9e-10	paralog	291.456	162.606	134.173	75.394	C1
gene_385	ASU00392	PPL_06346	DFA_04093	DDB0185786	DDB_G0283971	7e-13	ortholog	389.869	683.439	459.943	454.137	C4
gene_386	ASU00393	PPL_06338	DFA_04094	DDB0237554	utp15	4e-115	ortholog	*	*	*	*	*
gene_387	ASU00394	*	*	*	*	*	*	*	*	*	*	*
gene_388	ASU00395	PPL_06342	*	*	*	*	*	*	*	*	*	*
gene_389	ASU00396	PPL_06341	DFA_05864	*	*	*	*	*	*	*	*	*
ADB0001741	ASU00397	*	*	DDB0219247	DDB_G0287655	2e-15	ortholog	54.2787	104.414	589.837	3298.03	C8
gene_391	ASU00398	PPL_11368	*	*	lvsC	0	paralog	137.514	222.932	72.171	41.5514	C2
gene_392	ASU00399	*	*	DDB0237765	DDB_G0272020	6e-73	ortholog	212.159	374.774	328.131	557.204	C8
gene_393	ASU00400	PPL_01432	DFA_07190	DDB0219308	DDB_G0288121	9e-52	ortholog	160.348	177.381	200.611	198.187	C7
gene_394	ASU00401	PPL_01437	DFA_07236	*	DDB_G0268696	1e-100	paralog	88.9096	76.9253	89.5726	284.72	C8
ADB0001745	ASU00402	PPL_02079	DFA_01443	DDB0232981	psmD4	5e-93	ortholog	989.43	1703.05	1699.22	771.883	C5
gene_396	ASU00403	*	*	*	DDB_G0280125	2e-61	paralog	35.6615	56.8658	66.2874	346.275	C8
gene_397	ASU00404	*	*	*	*	*	*	*	*	*	*	*
gene_398	ASU00405	*	*	*	*	*	*	*	*	*	*	*
gene_399	ASU00406	PPL_11366	*	*	DDB_G0280765	1e-123	paralog	186.853	228.736	172.213	385.18	C8
ADB3000013	ASU00407	PPL_00239	DFA_09750	DDB0217538	DDB_G0274901	2e-52	ortholog	94.446	108.584	67.9287	68.5147	C2
gene_401	ASU00408	*	*	*	*	*	*	67.9551	221.659	902.77	3630.32	C8
gene_402	ASU00409	*	DFA_05199	DDB0185525	DDB_G0283447	1e-57	ortholog	123.665	229.826	227.343	137.72	C5
gene_403	ASU00410	PPL_11817	DFA_05202	DDB0191191	yakA	0	ortholog	*	*	*	*	*
gene_404	ASU00411	*	*	*	*	*	*	*	*	*	*	*
gene_405	ASU00412	*	*	*	*	*	*	*	*	*	*	*
gene_406	ASU00413	PPL_11808	*	DDB0237665	bre1	5e-75	ortholog	249.693	297.712	244.624	151.482	C3
ADB5452	ASU00414	PPL_11809	*	DDB0234173	eIF1	8e-33	ortholog	3442.06	2767.9	4430.61	4494.28	C7
gene_407	ASU00415	*	*	DDB0233846	gacF	1e-61	ortholog	*	*	*	*	*
ADB0005338	ASU00416	*	*	*	DDB_G0274487	1e-34	paralog	287.715	508.737	389.757	211.119	C4
gene_409	ASU00417	*	*	*	DDB_G0293074	2e-118	paralog	2264.64	35.4117	19.0819	17.7484	C1
ADB0001754	ASU00418	*	*	*	pefB	1e-74	paralog	1679.75	530.265	189.809	242.363	C1
gene_411	ASU00419	PPL_05481	DFA_05197	DDB0167610	DDB_G0274407	1e-38	ortholog	799.125	267.801	272.628	161.01	C1
ADB2007650	ASU00420	PPL_05482	DFA_07461	DDB0231479	DDB_G0283943	0	ortholog	533.87	230.352	212.511	142.242	C1
gene_413	ASU00421	PPL_03162	*	*	*	*	*	202.143	93.8098	81.7753	66.6295	C1
gene_414	ASU00422	PPL_06119	*	*	*	*	*	2312.7	4098.95	3664.04	5718.32	C8
ADB0001758	ASU00423	*	*	*	*	*	*	952.971	688.618	496.051	810.603	C1
gene_416	ASU00424	*	*	*	*	*	*	44.0385	36.3065	39.1112	26.4756	C3
gene_417	ASU00425	*	*	*	*	*	*	*	*	*	*	*
gene_418	ASU00426	*	DFA_05343	*	mkkA	4e-11	paralog	*	*	*	*	*
gene_419	ASU00427	PPL_08161	DFA_02096	*	*	*	*	3731.39	116.85	123.965	487.29	C1
gene_420	ASU00428	PPL_08158	DFA_11996	DDB0233475	gxcE	6e-101	ortholog	135.773	180.392	177.157	1070.3	C8
gene_421	ASU00429	*	*	*	*	*	*	*	*	*	*	*
gene_422	ASU00430	*	*	*	*	*	*	756.22	234.287	123.065	115.096	C1
gene_423	ASU00431	*	*	*	DDB_G0267868	1e-38	paralog	27.3444	102.736	18.3102	7.65629	C4
gene_424	ASU00432	*	*	*	*	*	*	39.9358	686.025	1038.31	1321.32	C6
gene_425	ASU00433	*	*	*	*	*	*	6.32429	1362.61	2286.33	3526.19	C8
gene_426	ASU00434	*	*	*	*	*	*	24.4046	4099.41	7528.82	8233.88	C7
ADB2007652	ASU00435	PPL_00352	DFA_06647	DDB0233985	wdr12	3e-114	ortholog	150.538	11.5476	32.983	32.347	C1
gene_428	ASU00436	PPL_00354	DFA_06638	DDB0218202	DDB_G0279905	3e-48	ortholog	234.272	117.232	60.3004	21.919	C1
gene_429	ASU00437	*	*	*	*	*	*	398.359	549.072	426.949	487.436	C6
gene_430	ASU00438	*	DFA_06662	*	*	*	*	73.3394	50.537	119.017	13.3737	C3
ADB2001953	ASU00439	PPL_00357	DFA_06619	DDB0184404	DDB_G0292446	5e-117	ortholog	224.387	278.298	301.102	357.525	C8
gene_433	ASU00440	PPL_00346	DFA_11842	DDB0234167	mccB	0	ortholog	818.402	638.203	102.897	44.5565	C2
ADB2006359	ASU00441	*	*	*	tmcC	1e-157	paralog	31.6451	635.643	59.9835	36.5374	C4
gene_435	ASU00442	PPL_08806	DFA_01437	DDB0237858	DDB_G0295671	2e-45	ortholog	80.407	67.6709	60.4905	21.149	C3
gene_436	ASU00443	*	*	*	naglu	0	paralog	13.3765	20.5869	16.4554	121.49	C8
gene_437	ASU00444	PPL_00478	DFA_06620	DDB0206266	DDB_G0278893	7e-178	ortholog	654.848	104.7	484.34	527.807	C1
ADB2005496	ASU00445	PPL_00477	DFA_06621	DDB0206267	DDB_G0278895	0	ortholog	302.717	611.344	582.595	580.374	C6
gene_439	ASU00446	PPL_00476	DFA_06622	DDB0206269	DDB_G0278897	2e-62	ortholog	261.957	1390.15	1066.48	1098.46	C6
gene_440	ASU00447	PPL_00475	DFA_06623	DDB0233982	dgk	9e-76	ortholog	72.4051	62.0099	35.4227	19.3898	C2
gene_441	ASU00448	*	*	*	DDB_G0280845	7e-13	paralog	2.33727	7.87029	39.8919	14.2825	C7
gene_443	ASU00449	*	*	*	*	*	*	*	*	*	*	*
gene_444	ASU00450	*	*	DDB0302464	DDB_G0280831	2e-146	ortholog	629.379	814.479	753.187	419.44	C3
gene_445	ASU00451	*	*	*	DDB_G0278705	2e-95	paralog	137.956	337.494	552.196	622.915	C7
ADB0001771	ASU00452	PPL_00469	DFA_08533	DDB0233845	gacC	1e-75	ortholog	327.316	447.107	201.841	355.478	C4
ADB0001772_1	ASU00453	PPL_08517	*	*	*	*	*	604.073	991.67	376.904	1834.58	C8
gene_448	ASU00454	PPL_00468	DFA_04236	DDB0215774	DDB_G0284579	4e-169	ortholog	254.393	548.319	723.212	1006.01	C8
ADB0001773	ASU00455	PPL_00466	DFA_06665	DDB0185845	DDB_G0284099	3e-102	ortholog	296.904	450.954	862.41	2809.22	C8
ADB2007658	ASU00456	*	*	*	CYP513A3	1e-53	paralog	449.511	171.106	23.1596	350.142	C1
gene_451	ASU00457	PPL_00479	DFA_06627	DDB0232949	DDB_G0284015	7e-152	ortholog	304.701	167.468	70.8199	178.163	C1
gene_452	ASU00458	PPL_00481	DFA_04234	DDB0185569	DDB_G0283565	0	ortholog	263.75	289.07	151.275	76.1838	C2
gene_453	ASU00459	PPL_01674	*	*	gpt1	4e-160	paralog	97.4638	64.8397	76.3843	439.277	C8
gene_454	ASU00460	*	*	*	DDB_G0267868	2e-49	paralog	22.787	56.2531	14.4671	20.4164	C4
ADB1009786	ASU00461	PPL_01667	DFA_06329	DDB0191602	DDB_G0291836	6e-35	ortholog	197.148	249.527	218.159	85.0592	C3
ADB0001775	ASU00462	PPL_01668	DFA_06326	DDB0184085	DDB_G0291820	6e-47	ortholog	426.459	362.276	420.804	436.951	C8
ADB2007661	ASU00463	PPL_01593	*	DDB0238106	ppr2	2e-15	ortholog	507.693	497.586	262.668	250.387	C2
ADB2007662	ASU00464	*	*	*	eIF3s4	6e-65	paralog	1095.52	243.877	275.6	175.1	C1
gene_459	ASU00465	PPL_05914	DFA_06256	DDB0214955	calA	3e-72	ortholog	4749.54	4533.78	2906.76	2322.88	C2
ADB2007664	ASU00466	PPL_05916	DFA_06330	DDB0184027	DDB_G0291716	2e-138	ortholog	11.9625	48.2175	235.099	399.979	C8
ADB0001777_2	ASU00467	*	*	*	alfA	6e-132	paralog	3.35529	52.2845	1132.87	397.949	C7
gene_462	ASU00468	PPL_06772	DFA_06366	DDB0235362	guf1	0	ortholog	115.426	22.3435	24.7742	12.4171	C1
ADB0001778	ASU00469	*	*	*	*	*	*	*	*	*	*	*
gene_463	ASU00470	PPL_06773	DFA_05586	DDB0229406	rabG1	9e-71	ortholog	*	*	*	*	*
ADB0001779	ASU00471	PPL_11027	DFA_10048	DDB0185589	DDB_G0283633	4e-128	ortholog	139.123	117.884	69.6667	172.679	C8
gene_465	ASU00472	*	*	*	*	*	*	58.2546	68.6102	30.193	32.9245	C2
gene_466	ASU00473	PPL_07150	DFA_05763	DDB0191409	migA	5e-83	ortholog	*	*	*	*	*
ADB2007667	ASU00474	PPL_04546	DFA_04712	DDB0266706	cdc123	6e-91	ortholog	70.1961	38.2586	25.07	21.9178	C1
gene_468	ASU00475	*	*	*	*	*	*	*	*	*	*	*
gene_469	ASU00476	*	*	*	vps60	9e-65	paralog	294.648	241.535	78.3904	149.999	C2
gene_470	ASU00477	PPL_04496	DFA_04536	DDB0230212	sds	7e-105	ortholog	121.92	442.282	149.919	289.34	C4
gene_471	ASU00478	*	*	*	*	*	*	115.395	97.2104	91.7377	100.227	C1
gene_472	ASU00479	PPL_04521	DFA_05591	DDB0266418	anapc8	4e-173	ortholog	*	*	*	*	*
ADB2004158	ASU00480	PPL_05036	DFA_09660	DDB0185294	DDB_G0282973	2e-101	ortholog	0	0	0	0	*
gene_474	ASU00481	*	*	DDB0216174	kif3	2e-168	ortholog	*	*	*	*	*
gene_475	ASU00482	*	*	DDB0252882	DDB_G0280895	2e-44	ortholog	87.3393	193.769	132.093	481.207	C8
gene_476	ASU00483	*	*	*	elmoD	8e-58	paralog	66.495	120.84	433.451	1517.03	C8
gene_477	ASU00484	*	*	*	*	*	*	65.8103	253.193	223.842	436.748	C8
ADB0001782	ASU00485	PPL_02759	DFA_08115	DDB0238677	DDB_G0274735	8e-46	ortholog	5.33834	57.5152	1880.5	5683.86	C8
gene_479	ASU00486	PPL_05957	DFA_08114	DDB0233894	DDB_G0274795	6e-77	ortholog	*	*	*	*	*
gene_480	ASU00487	*	*	*	DDB_G0267746	1e-25	paralog	26.4421	61.2267	16.3219	7.17916	C4
gene_481	ASU00488	PPL_10727	DFA_03693	DDB0233714	DDB_G0274693	2e-55	ortholog	362.6	261.569	94.4254	44.1704	C2
gene_482	ASU00489	PPL_10721	DFA_03705	DDB0191255	gpaA	5e-171	ortholog	1034.3	1958.7	566.717	1676.78	C4
gene_483	ASU00490	PPL_10723	DFA_06359	DDB0233813	DDB_G0274813	3e-135	ortholog	499.435	970.842	1239.12	756.812	C5
gene_484	ASU00491	PPL_06766	DFA_08119	DDB0233286	DDB_G0276131	1e-50	ortholog	341.252	511.446	264.364	414.036	C4
gene_485	ASU00492	PPL_06745	DFA_05587	DDB0219615	DDB_G0290893	4e-31	ortholog	*	*	*	*	*
ADB2007673	ASU00493	PPL_06746	DFA_00636	DDB0237789	spc3	7e-44	ortholog	237.479	258.574	213.358	174.175	C2
gene_487	ASU00494	PPL_11032	DFA_01172	DDB0201660	racL	2e-66	ortholog	307.459	230.705	325.986	355.808	C8
gene_488	ASU00495	PPL_11030	DFA_03170	DDB0235370	DDB_G0286543	2e-42	ortholog	*	*	*	*	*
gene_489	ASU00496	PPL_11016	DFA_03917	*	mgp1	2e-75	paralog	541.854	822.328	518.561	755.885	C6
gene_490	ASU00497	PPL_11049	DFA_03157	DDB0167890	DDB_G0274335	3e-69	ortholog	67.2968	56.6375	16.3197	98.2112	C8
gene_491	ASU00498	PPL_06087	DFA_09790	DDB0233073	mpp10	1e-93	ortholog	190.974	29.9016	40.9749	33.4623	C1
gene_492	ASU00499	PPL_06088	DFA_09751	DDB0305050	DDB_G0287839	9e-173	ortholog	248.727	370.062	186.605	366.148	C6
gene_493	ASU00500	*	*	*	*	*	*	6.2448	4133.41	427.291	685.215	C4
gene_494	ASU00501	*	*	*	*	*	*	2.48648	6793.71	563.391	72.6024	C4
gene_495	ASU00502	*	*	*	*	*	*	6.18065	6863.61	501.453	92.6839	C4
gene_496	ASU00503	PPL_00057	*	*	*	*	*	7.57102	4325.2	331.049	34.4807	C4
gene_497	ASU00504	*	DFA_10261	*	DDB_G0270130	8e-43	paralog	329.792	200.78	71.9052	22.4346	C2
gene_498	ASU00505	PPL_10990	DFA_03540	DDB0185218	ifkA	0	ortholog	157.371	211.856	131.594	84.2729	C2
gene_499	ASU00506	PPL_10989	DFA_11981	DDB0216796	DDB_G0271374	3e-108	ortholog	254.204	1039.87	853.171	286.055	C5
gene_500	ASU00507	*	*	*	DDB_G0290821	4e-77	paralog	184.217	77.7505	17.4573	18.8123	C1
gene_501	ASU00508	PPL_11230	*	*	*	*	*	18.5671	103.178	32.745	277.254	C8
gene_502	ASU00509	*	*	*	DDB_G0290821	4e-86	paralog	98.2573	136.723	30.084	11.3754	C2
gene_503	ASU00510	*	*	*	shkA	0	paralog	1081.12	1054.85	1104.94	800.21	C3
gene_504	ASU00511	*	*	*	alfA	1e-142	paralog	1081.85	1498.24	284.657	159.259	C2
gene_505	ASU00512	PPL_07147	DFA_06052	DDB0185424	DDB_G0283275	6e-70	ortholog	536.771	201.451	192.954	102.017	C1
gene_506	ASU00513	PPL_07146	DFA_06053	DDB0185423	DDB_G0283273	1e-47	ortholog	331.655	161.42	103.067	63.4668	C1
ADB5459	ASU00514	*	*	*	DDB_G0279247	2e-52	paralog	217.827	162.629	715.685	796.559	C7
gene_508	ASU00515	PPL_03459	DFA_03689	DDB0305602	DDB_G0288291	4e-32	ortholog	240.298	197.053	597.433	638.164	C7
gene_509	ASU00516	*	DFA_03690	*	*	*	*	99.7383	29.1223	35.3371	26.1128	C1
gene_510	ASU00517	*	*	*	tmem120	5e-94	paralog	*	*	*	*	*
gene_511	ASU00518	*	DFA_09777	DDB0204524	DDB_G0278229	8e-95	ortholog	408.935	263.968	135.097	107.931	C1
ADB2007680	ASU00519	*	*	*	DDB_G0287219	3e-26	paralog	15.1992	3.65505	6.03148	3.09495	C1
ADB0005261	ASU00520	*	*	*	*	*	*	317.988	651.008	427.709	706.299	C6
gene_513	ASU00521	*	*	*	*	*	*	*	*	*	*	*
gene_515	ASU00522	PPL_06103	DFA_07365	DDB0266871	med12	7e-110	ortholog	*	*	*	*	*
ADB5461	ASU00523	PPL_06102	DFA_07364	DDB0204127	DDB_G0281279	2e-14	ortholog	882.219	1258.44	1383.12	661.297	C3
ADB0002599	ASU00524	*	*	*	*	*	*	9590.3	12309.6	7719.59	20347.1	C8
ADB0002600	ASU00525	*	*	DDB0204523	DDB_G0278227	3e-88	ortholog	32.9323	169.341	139.728	219.236	C6
ADB2007681	ASU00526	PPL_07187	DFA_09046	DDB0230993	DDB_G0283269	8e-86	ortholog	77.5691	75.4192	47.509	27.4707	C2
gene_522	ASU00527	PPL_04201	DFA_08177	DDB0234103	DDB_G0275707	8e-88	ortholog	208.688	200.722	151.544	79.0419	C2
gene_523	ASU00528	PPL_03061	DFA_01405	DDB0188327	DDB_G0289235	0	ortholog	137.579	19.4324	26.7247	23.901	C1
gene_524	ASU00529	*	*	*	*	*	*	121	756.48	192.061	527.162	C6
gene_525	ASU00530	PPL_00851	DFA_11737	DDB0233282	DDB_G0275671	2e-34	ortholog	264.965	104.623	99.0558	634.969	C8
gene_526	ASU00531	*	*	*	DDB_G0285861	3e-13	paralog	25.7155	812.403	686.042	418.915	C5
ADB0002604	ASU00532	PPL_12563	DFA_07360	DDB0186715	DDB_G0285861	2e-30	ortholog	250.433	2018.3	2004.37	1392.53	C5
ADB0002605	ASU00533	PPL_12362	DFA_05374	DDB0304627	DDB_G0284997	3e-97	ortholog	2951.57	1079.01	1472.12	2268.66	C1
ADB0002606_2	ASU00534	PPL_06577	DFA_01587	DDB0184029	DDB_G0291720	7e-124	ortholog	1339.36	321.891	129.198	607.788	C1
gene_529	ASU00535	PPL_06578	DFA_03663	DDB0302477	mnd1	3e-41	ortholog	116.559	128.126	83.6957	90.4196	C2
ADB2007683	ASU00536	*	*	*	arfA	2e-53	paralog	84.1709	126.956	65.2832	116.863	C6
ADB2007684	ASU00537	PPL_06580	DFA_03482	DDB0237580	xpo4	8e-89	ortholog	293.631	380.559	259.617	128.467	C2
gene_532	ASU00538	PPL_06569	DFA_06028	*	*	*	*	210.662	82.8906	80.8312	43.9616	C1
gene_533	ASU00539	PPL_06568	DFA_03287	DDB0205498	DDB_G0278507	5e-23	ortholog	198.601	174.986	345.148	1006.02	C8
ADB0002608	ASU00540	*	*	DDB0230151	rpl24	7e-35	ortholog	5616.79	1207.01	1000.32	746.792	C1
ADB0002609	ASU00541	PPL_08942	DFA_06026	DDB0230025	rps8	4e-81	ortholog	6084.66	1825.02	1648.37	1255.98	C1
gene_536	ASU00542	*	*	*	tipA	0	paralog	349.949	555.102	574.191	1272.91	C8
ADB0002611	ASU00543	*	*	*	*	*	*	16.2423	35.7095	42.356	162.541	C8
gene_537	ASU00544	PPL_10657	DFA_11018	DDB0218318	DDB_G0281543	0	ortholog	224.827	282.525	216.548	239.824	C4
gene_539	ASU00545	PPL_04020	DFA_03418	DDB0233261	DDB_G0276099	2e-28	ortholog	868.754	1340.33	808.354	781.67	C4
ADB1008955	ASU00546	PPL_04695	DFA_11030	DDB0185522	DDB_G0283441	4e-122	ortholog	145.031	607.225	555.088	682.431	C6
gene_541	ASU00547	PPL_07597	DFA_11100	DDB0219450	DDB_G0289551	2e-144	ortholog	192.589	392.804	103.034	42.018	C4
gene_542	ASU00548	*	*	*	*	*	*	*	*	*	*	*
gene_543	ASU00549	PPL_07571	DFA_11241	DDB0233930	eIF3s10	1e-170	ortholog	1417.64	950.07	866.575	612.173	C1
gene_544	ASU00550	PPL_07570	DFA_11240	DDB0233946	eIF3s6ip	0	ortholog	1722.43	1063.85	1054.82	689.638	C1
ADB0002616	ASU00551	PPL_00018	*	DDB0233178	snrpb	2e-35	ortholog	846.976	882.534	709.237	281.89	C2
gene_546	ASU00552	PPL_07572	DFA_11388	DDB0215898	DDB_G0287417	4e-69	ortholog	51.7406	1.18468	15.6436	275.948	C8
gene_547	ASU00553	PPL_07579	DFA_08075	DDB0233828	arpH	1e-67	ortholog	223.871	155.75	107.447	83.6068	C1
gene_548	ASU00554	PPL_07577	DFA_08348	DDB0191437	rgaA	0	ortholog	6935.09	23594	15847.2	23871.8	C6
gene_549	ASU00555	PPL_07578	DFA_08343	DDB0231276	rbx1	2e-49	ortholog	1574.83	2514.98	1802.05	1395.61	C4
gene_550	ASU00556	PPL_07590	DFA_08337	DDB0191349	pgkA	3e-176	ortholog	4785.97	6655.29	4922.34	2981.93	C4
gene_551	ASU00557	PPL_07591	DFA_08335	DDB0238733	timm17	1e-18	ortholog	316.493	71.3469	69.3365	53.7072	C1
gene_552	ASU00558	PPL_07594	DFA_11768	DDB0233032	CYP524A1	0	ortholog	2218.47	151.485	31.7153	24.8914	C1
gene_553	ASU00559	PPL_02431	DFA_11669	DDB0237512	DDB_G0289985	0	ortholog	146.456	74.9692	50.6304	125.358	C1
gene_554	ASU00560	*	*	*	*	*	*	83.8111	5.28578	3.2715	10.0723	C1
gene_555	ASU00561	PPL_07560	DFA_07956	*	abcG21	0	paralog	*	*	*	*	*
gene_556	ASU00562	PPL_07561	DFA_11237	DDB0237640	DDB_G0281363	1e-59	ortholog	258.622	318.787	295.724	98.1692	C3
ADB0002625	ASU00563	PPL_07562	DFA_11245	DDB0214995	cxdA	4e-37	ortholog	4667.77	2734.77	1740.44	1580.26	C1
gene_558	ASU00564	PPL_07563	DFA_11242	DDB0203682	DDB_G0272090	5e-109	ortholog	138.273	61.8747	109.152	564.941	C8
ADB2001346	ASU00565	PPL_07580	DFA_04532	DDB0187539	DDB_G0287601	8e-26	ortholog	167.255	26.0878	30.4944	18.4099	C1
ADB2007697	ASU00566	PPL_00559	*	DDB0237767	DDB_G0283649	9e-24	ortholog	2.03326	17.597	12.907	119.22	C8
gene_561	ASU00567	PPL_07574	DFA_09915	DDB0238296	armc8	3e-167	ortholog	276.94	412.715	289.725	313.398	C4
gene_562	ASU00568	*	*	*	ecmB	3e-132	paralog	31.1724	1405.25	4758.98	8067.74	C8
ADB2001351	ASU00569	*	DFA_02165	*	DDB_G0284169	6e-18	paralog	2.74587	10.5611	34.8589	15.6521	C7
gene_563	ASU00570	PPL_07575	DFA_05673	DDB0231462	argC	0	ortholog	1561.59	643.575	428.65	219.181	C1
ADB1009793	ASU00571	*	*	*	dlrA	3e-24	paralog	106.576	364.955	168.566	148.991	C4
gene_565	ASU00572	PPL_07582	*	*	*	*	*	4001.58	291.874	23.5488	4.39452	C1
ADB2007700	ASU00573	PPL_07799	*	*	arfA	1e-61	paralog	6.68269	128.562	116.689	161.494	C6
gene_567	ASU00574	*	DFA_07684	*	iliQ	2e-36	paralog	3.42083	4.38711	298.638	264.704	C7
gene_568	ASU00575	PPL_00326	DFA_05861	DDB0305091	DDB_G0286073	5e-122	ortholog	32.5739	229.754	29.0832	38.6921	C4
gene_569	ASU00576	PPL_00320	DFA_05713	DDB0234039	DDB_G0268328	7e-175	ortholog	*	*	*	*	*
gene_570	ASU00577	*	*	*	DDB_G0268328	6e-11	paralog	*	*	*	*	*
gene_571	ASU00578	*	*	*	*	*	*	*	*	*	*	*
ADB0002631	ASU00579	PPL_00315	*	DDB0218288	DDB_G0281317	1e-20	ortholog	190.352	121.01	153.665	94.4922	C1
gene_573	ASU00580	*	*	*	*	*	*	*	*	*	*	*
gene_574	ASU00581	*	*	*	DDB_G0273419	3e-169	paralog	*	*	*	*	*
ADB2004484	ASU00582	*	*	*	DDB_G0273419	2e-125	paralog	585.006	267.271	71.6906	35.3872	C1
gene_576	ASU00583	*	*	*	DDB_G0288599	0	paralog	*	*	*	*	*
gene_577	ASU00584	PPL_02466	DFA_00739	DDB0217649	DDB_G0275401	8e-26	ortholog	*	*	*	*	*
ADB2007702	ASU00585	PPL_09717	DFA_00740	DDB0191150	alg1	9e-137	ortholog	272.625	235.015	188.931	53.1157	C2
gene_579	ASU00586	PPL_09716	DFA_00741	DDB0167308	DDB_G0275581	9e-97	ortholog	378.139	240.826	179.169	164.66	C1
gene_580	ASU00587	PPL_02462	DFA_07552	DDB0215353	eif2s3	0	ortholog	1625.38	1171.54	996.476	535.422	C2
gene_581	ASU00588	*	DFA_10884	*	*	*	*	59.1973	12.0449	29.8149	21.3275	C1
gene_582	ASU00589	PPL_02460	DFA_07386	DDB0252883	dnase2	3e-94	ortholog	*	*	*	*	*
gene_584	ASU00590	PPL_02458	DFA_07390	*	DDB_G0268904	2e-34	paralog	146.605	1708.55	512.52	173.994	C4
gene_585	ASU00591	*	*	*	psiG-1	6e-36	paralog	3.54913	6.82599	3.75522	5.78042	C6
ADB0002636	ASU00592	*	*	*	*	*	*	4.08603	5.89583	3.2437	4.99298	C4
gene_586	ASU00593	*	*	*	DDB_G0270722	1e-74	paralog	5.86269	32.2237	22.6003	467.323	C8
gene_587	ASU00594	*	*	*	*	*	*	37.2136	43.3292	10.1036	9.57182	C2
gene_588	ASU00595	*	*	*	DDB_G0267746	4e-23	paralog	39.4965	41.8861	13.6642	0.824775	C2
gene_589	ASU00596	*	*	*	psiG-1	3e-89	paralog	*	*	*	*	*
gene_590	ASU00597	*	*	*	*	*	*	183.308	385.85	209.268	151.607	C4
gene_591	ASU00598	*	*	*	*	*	*	189.533	314.425	165.602	161.462	C4
ADB2007705	ASU00599	PPL_10559	DFA_06884	DDB0238633	DDB_G0268010	1e-27	ortholog	1.37921	2.65404	12.0418	119.095	C8
gene_593	ASU00600	PPL_10562	DFA_09090	DDB0232356	mcm4	0	ortholog	153.858	74.2292	158.389	28.0272	C3
ADB0002640	ASU00601	*	*	*	*	*	*	481.865	467.4	648.183	2566.18	C8
gene_594	ASU00602	PPL_10570	DFA_03035	DDB0230063	pccA	0	ortholog	1911.23	961.356	714.345	258.453	C1
gene_595	ASU00603	PPL_10569	DFA_01419	DDB0233623	zizA	0	ortholog	178.423	353.633	379.62	1147.96	C8
ADB1008971	ASU00604	*	*	*	psiI	1e-65	paralog	0	2.61993	0	2.21884	C6
gene_597	ASU00605	PPL_10514	DFA_03717	DDB0205861	DDB_G0279583	7e-119	ortholog	72.8151	399.825	85.3426	77.0786	C4
ADB2000624	ASU00606	PPL_10588	DFA_05827	DDB0305439	DDB_G0275025	1e-91	ortholog	1162.3	3030.58	3921.42	568.37	C5
ADB2000623	ASU00607	PPL_10587	DFA_05826	DDB0305725	DDB_G0280373	2e-22	ortholog	456.561	1149.98	1413.07	228.477	C5
gene_600	ASU00608	*	*	*	*	*	*	*	*	*	*	*
ADB2000622	ASU00609	PPL_01733	DFA_05515	DDB0217879	DDB_G0277045	0	ortholog	91.2999	599.204	588.906	850.834	C6
gene_603	ASU00610	*	*	*	*	*	*	100.095	120.752	43.0855	33.1648	C2
gene_604	ASU00611	PPL_01744	DFA_03801	DDB0238433	DDB_G0277049	6e-75	ortholog	99.8066	26.3003	29.2967	23.3865	C1
ADB0002642_1	ASU00612	PPL_07052	DFA_01921	DDB0169528	DDB_G0276135	6e-39	ortholog	161.857	217.725	163.829	104.133	C4
gene_606	ASU00613	*	DFA_04557	DDB0220101	tfdp2	1e-30	ortholog	*	*	*	*	*
gene_607	ASU00614	*	*	*	*	*	*	*	*	*	*	*
gene_608	ASU00615	*	*	*	*	*	*	*	*	*	*	*
ADB0002643	ASU00616	*	*	*	*	*	*	219.175	5187.54	1798.29	427.057	C4
ADB0002644	ASU00617	*	*	*	*	*	*	58.6492	241	129.467	64.1365	C4
gene_612	ASU00618	*	*	*	*	*	*	*	*	*	*	*
gene_613	ASU00619	*	*	*	*	*	*	*	*	*	*	*
gene_614	ASU00620	*	*	*	*	*	*	297.329	533.998	467.768	559.378	C6
gene_615	ASU00621	*	*	*	*	*	*	*	*	*	*	*
gene_616	ASU00622	*	*	*	*	*	*	*	*	*	*	*
gene_617	ASU00623	PPL_07049	DFA_07991	DDB0214958	pyr56	0	ortholog	902.687	324.14	452.134	260.12	C1
gene_618	ASU00624	PPL_10871	*	*	DDB_G0286341	6e-78	paralog	45.3606	758.479	95.077	202.738	C4
ADB2001200	ASU00625	*	*	*	DDB_G0281861	4e-171	paralog	198.52	69.4945	23.9391	5.71393	C1
ADB2007712	ASU00626	PPL_07038	DFA_05532	DDB0233973	wdr3	0	ortholog	146.386	35.4327	36.9306	17.3716	C1
gene_621	ASU00627	PPL_07044	DFA_05537	DDB0220001	wrky1	8e-28	ortholog	179.396	214.464	840.153	910.514	C7
gene_622	ASU00628	PPL_10629	DFA_04779	DDB0238659	DDB_G0284059	1e-85	ortholog	*	*	*	*	*
gene_623	ASU00629	*	*	*	DDB_G0291115	0	paralog	*	*	*	*	*
gene_624	ASU00630	*	*	*	DDB_G0287841	1e-21	paralog	67.863	4364.12	800.305	5070.69	C6
gene_625	ASU00631	*	DFA_12311	*	DDB_G0290177	2e-30	paralog	3217.87	1404.38	1002.7	3204.26	C1
gene_626	ASU00632	*	*	*	DDB_G0292878	1e-60	paralog	29.7318	39.4905	79.777	79.5704	C7
gene_627	ASU00633	*	*	*	DDB_G0283281	7e-72	paralog	491.065	714.199	103.057	29.7946	C2
gene_628	ASU00634	PPL_10636	DFA_12240	DDB0233194	snrpD3	9e-46	ortholog	586.116	369.349	289.869	123.468	C1
gene_629	ASU00635	*	*	*	*	*	*	*	*	*	*	*
gene_630	ASU00636	*	*	*	*	*	*	*	*	*	*	*
ADB1008979	ASU00637	PPL_01832	DFA_05456	DDB0233758	gacY	2e-158	ortholog	*	*	*	*	*
gene_632	ASU00638	*	*	*	*	*	*	*	*	*	*	*
gene_633	ASU00639	*	*	*	*	*	*	*	*	*	*	*
gene_634	ASU00640	*	*	*	DDB_G0279933	5e-34	paralog	*	*	*	*	*
gene_635	ASU00641	*	*	*	*	*	*	*	*	*	*	*
ADB0002651	ASU00642	PPL_10630	*	DDB0204639	DDB_G0281737	5e-71	ortholog	1986.79	4090.98	1937.9	3013.88	C4
ADB2007716	ASU00643	PPL_10632	DFA_07993	DDB0234048	commd3	7e-77	ortholog	434.86	196.511	142.81	172.523	C1
gene_638	ASU00644	*	*	*	*	*	*	*	*	*	*	*
gene_639	ASU00645	PPL_10673	DFA_05823	DDB0204642	DDB_G0281743	0	ortholog	260.728	432.213	357.588	458.667	C6
gene_640	ASU00646	*	*	*	*	*	*	76.9625	50.3363	35.0191	17.5524	C2
gene_641	ASU00647	PPL_07688	*	*	*	*	*	*	*	*	*	*
gene_642	ASU00648	*	*	*	*	*	*	*	*	*	*	*
gene_643	ASU00649	PPL_04703	*	*	DDB_G0275959	7e-99	paralog	492.766	561.701	279.512	613.327	C8
ADB2007718	ASU00650	*	*	*	pppB	4e-37	paralog	743.018	953.386	578.641	527.777	C2
gene_645	ASU00651	PPL_06008	DFA_08156	*	DDB_G0275875	2e-16	paralog	121.677	522.085	481.473	553.893	C6
gene_646	ASU00652	PPL_04700	DFA_01406	DDB0233045	MF12	5e-49	ortholog	123.356	143.844	174.634	152.851	C7
gene_647	ASU00653	PPL_03637	DFA_01555	DDB0234183	DDB_G0280165	4e-98	ortholog	94.3246	194.982	370.164	888.857	C8
ADB2000780	ASU00654	PPL_08783	*	*	DDB_G0286039	8e-91	paralog	178.645	245.927	184.315	207.355	C4
gene_649	ASU00655	PPL_12577	*	*	DDB_G0281861	3e-165	paralog	1141.44	130.463	36.0432	12.8243	C1
gene_650	ASU00656	PPL_02044	DFA_03989	*	*	*	*	202.306	254.767	90.1153	22.7962	C2
gene_651	ASU00657	*	*	*	*	*	*	*	*	*	*	*
gene_652	ASU00658	*	*	*	*	*	*	*	*	*	*	*
gene_653	ASU00659	*	*	*	*	*	*	*	*	*	*	*
gene_654	ASU00660	*	*	*	*	*	*	*	*	*	*	*
ADB2007719	ASU00661	*	*	*	crsA	4e-105	paralog	182.524	919.881	551.057	1027.23	C6
gene_656	ASU00662	*	*	*	DDB_G0272823	5e-11	paralog	36.1607	49.902	34.9379	25.6124	C4
gene_657	ASU00663	PPL_07367	*	*	syn16A	4e-43	paralog	276.047	145.539	67.3471	188.207	C1
gene_658	ASU00664	*	*	*	*	*	*	*	*	*	*	*
gene_659	ASU00665	PPL_10004	DFA_02016	*	*	*	*	*	*	*	*	*
gene_660	ASU00666	PPL_10120	*	*	*	*	*	5.26861	14.3591	32.06	377.68	C8
ADB2000776	ASU00667	PPL_10000	*	DDB0192219	DDB_G0293950	3e-44	ortholog	698.402	204.773	30.3965	11.0102	C1
gene_662	ASU00668	PPL_09999	DFA_02443	DDB0189729	DDB_G0268030	3e-62	ortholog	112.83	97.6131	103.286	144.905	C8
gene_663	ASU00669	*	*	*	*	*	*	*	*	*	*	*
gene_665	ASU00670	PPL_09997	DFA_01329	DDB0189730	DDB_G0268032	1e-31	ortholog	*	*	*	*	*
ADB2007721	ASU00671	*	*	*	amdA	0	paralog	2.10159	6.73678	435.26	1052.61	C8
ADB2007722	ASU00672	PPL_10688	DFA_01327	DDB0191271	aqpA	6e-80	ortholog	2.93971	16.024	66.889	1351.43	C8
gene_668	ASU00673	PPL_10689	DFA_01325	DDB0189750	DDB_G0268060	0	ortholog	167.614	345.541	435.88	557.94	C8
gene_669	ASU00674	PPL_10690	*	DDB0217825	DDB_G0276583	4e-50	ortholog	175.991	218.808	210.477	198.841	C5
gene_670	ASU00675	PPL_10115	DFA_08538	DDB0233135	snrpB2	3e-70	ortholog	*	*	*	*	*
gene_671	ASU00676	PPL_10116	*	*	*	*	*	110.214	111.416	67.8342	51.2994	C2
ADB2000769	ASU00677	PPL_02357	DFA_01534	DDB0167130	DDB_G0275457	9e-39	ortholog	333.479	916.612	1320.18	1115.5	C7
ADB2005265	ASU00678	PPL_02356	DFA_01545	DDB0184159	DDB_G0292010	0	ortholog	112.85	20.2458	19.0263	5.7151	C1
gene_674	ASU00679	PPL_02355	DFA_00909	DDB0187911	DDB_G0288379	2e-18	ortholog	791.249	377.527	223.333	279.958	C1
ADB2005263	ASU00680	*	*	DDB0305007	rexo1	4e-74	ortholog	*	*	*	*	*
gene_676	ASU00681	*	*	*	*	*	*	*	*	*	*	*
gene_677	ASU00682	PPL_02353	DFA_02002	DDB0201628	mfeA	8e-175	ortholog	1520.45	4457.52	2837.5	2417.38	C4
ADB0002664	ASU00683	*	*	*	DDB_G0273387	8e-26	paralog	37.8481	1079.96	154.809	425.272	C4
ADB1002978	ASU00684	*	*	*	DDB_G0274223	3e-33	paralog	0	29.2338	82.2979	1271.34	C8
ADB0002665_2	ASU00685	PPL_07548	DFA_10218	DDB0232140	midA	1e-167	ortholog	143.577	103.914	85.1802	33.579	C2
ADB0002666	ASU00686	PPL_07549	DFA_05480	DDB0232963	psmF1	4e-25	ortholog	478.314	1012.13	604.001	259.734	C4
gene_682	ASU00687	PPL_10692	DFA_09240	DDB0191292	cysB	0	ortholog	917.737	76.083	44.1775	26.2493	C1
ADB2007727	ASU00688	*	*	*	DDB_G0268028	1e-144	paralog	75.9194	120.942	77.1994	474.227	C8
gene_684	ASU00689	*	*	*	*	*	*	436.772	121.829	51.5011	52.8568	C1
ADB0002668	ASU00690	*	*	*	*	*	*	36.0352	27.7277	45.7576	35.2215	C7
gene_685	ASU00691	PPL_09981	DFA_02997	*	DDB_G0274211	0	paralog	113.263	641.723	101.594	557.38	C6
gene_686	ASU00692	PPL_05077	*	DDB0220686	DDB_G0274581	8e-37	ortholog	220.269	331.611	155.521	90.0078	C2
ADB2007728	ASU00693	PPL_09979	*	DDB0230083	purF	0	ortholog	477.805	104.081	105.839	98.693	C1
ADB0002669	ASU00694	*	DFA_00023	*	argB	0	paralog	335.454	1218.66	564.708	433.094	C4
gene_689	ASU00695	PPL_09976	*	DDB0203270	DDB_G0274723	3e-17	ortholog	*	*	*	*	*
ADB0002671	ASU00696	PPL_09975	DFA_00036	DDB0305401	mapksp1	4e-31	ortholog	778.355	699.254	574.836	518.421	C2
ADB0002673	ASU00697	*	*	*	*	*	*	*	*	*	*	*
gene_691	ASU00698	*	*	*	DDB_G0274295	2e-37	paralog	*	*	*	*	*
ADB0002675	ASU00699	PPL_09972	DFA_03946	DDB0167833	DDB_G0274283	2e-95	ortholog	138.426	127.744	279.848	556.905	C8
gene_693	ASU00700	PPL_09971	DFA_00030	DDB0237833	DDB_G0275159	3e-128	ortholog	173.015	113.728	234.603	32.5757	C3
gene_694	ASU00701	PPL_10277	*	*	DDB_G0275255	1e-33	paralog	108388	1234.39	501.098	1149.32	C1
gene_695	ASU00702	*	*	*	gefR	3e-180	paralog	92.3332	777.287	683.865	696.441	C6
gene_696	ASU00703	*	*	*	rps24	7e-47	paralog	6472.45	2006.93	1648.7	754.06	C1
gene_697	ASU00704	PPL_12299	DFA_02444	DDB0233107	CSN8	7e-47	ortholog	1032.76	1034.46	630.39	419.266	C2
ADB0002678	ASU00705	PPL_12300	DFA_03015	DDB0217695	DDB_G0275865	9e-96	ortholog	274.252	503.514	366.187	695.451	C8
gene_699	ASU00706	*	*	*	*	*	*	240.045	421.088	514.377	1077.25	C8
gene_700	ASU00707	PPL_12303	*	DDB0231832	fslA	8e-86	ortholog	136.082	553.757	200.616	95.3694	C4
gene_701	ASU00708	PPL_12304	DFA_03391	DDB0237713	DDB_G0274585	2e-145	ortholog	320.727	338.516	283.076	139.484	C3
ADB0002681	ASU00709	PPL_11524	DFA_03079	DDB0219795	DDB_G0292960	1e-65	ortholog	111.941	44.2752	45.6654	12.7823	C1
gene_703	ASU00710	PPL_11523	DFA_12165	DDB0237860	DDB_G0292834	5e-115	ortholog	4.15716	29.9843	14.0201	32.1639	C6
gene_704	ASU00711	*	*	*	fnkA	1e-10	paralog	*	*	*	*	*
gene_705	ASU00712	*	*	*	DDB_G0275143	4e-13	paralog	*	*	*	*	*
gene_706	ASU00713	*	*	*	ppk1	0	paralog	*	*	*	*	*
gene_707	ASU00714	*	*	*	DDB_G0269090	3e-20	paralog	100.844	137.19	128.342	43.6606	C3
gene_708	ASU00715	*	*	*	DDB_G0275143	2e-14	paralog	*	*	*	*	*
gene_709	ASU00716	PPL_01124	*	DDB0267167	wdr92	2e-40	ortholog	113.705	114.189	110.81	75.5912	C3
gene_710	ASU00717	*	*	*	*	*	*	*	*	*	*	*
gene_711	ASU00718	*	*	*	DDB_G0292282	2e-12	paralog	4.26454	79.5767	60.9231	157.706	C8
ADB1009041	ASU00719	*	*	*	gpt10	1e-72	paralog	0	81.7873	276.174	667.051	C8
gene_713	ASU00720	*	*	*	DDB_G0284559	5e-19	paralog	*	*	*	*	*
gene_714	ASU00721	*	*	*	rasG	8e-85	paralog	4989.13	4469.2	1831.53	4392.63	C1
gene_715	ASU00722	*	*	*	*	*	*	82.9019	71.053	40.3889	18.7202	C2
gene_716	ASU00723	*	*	*	rasG	3e-82	paralog	433.647	348.24	56.8131	26.9119	C2
ADB0002685	ASU00724	PPL_01732	DFA_08476	DDB0189575	DDB_G0267832	9e-20	ortholog	78.8688	80.4557	66.3875	105.122	C8
gene_717	ASU00725	*	*	*	*	*	*	*	*	*	*	*
gene_718	ASU00726	*	*	*	*	*	*	*	*	*	*	*
gene_719	ASU00727	*	*	*	*	*	*	*	*	*	*	*
gene_720	ASU00728	*	*	*	*	*	*	534.205	537.457	743.423	1251.75	C8
gene_721	ASU00729	PPL_01227	DFA_10415	DDB0214921	ubqA	0	ortholog	5005.87	16167.8	12912.3	19120.1	C6
ADB0002713	ASU00730	*	*	*	*	*	*	114.698	94.8476	72.1565	52.9781	C2
gene_722	ASU00731	*	*	*	DDB_G0284559	3e-12	paralog	*	*	*	*	*
ADB2007741	ASU00732	PPL_02507	DFA_00723	DDB0214819	atg7	4e-176	ortholog	495.177	831.332	522.018	446.465	C4
gene_725	ASU00733	PPL_02494	DFA_09016	DDB0218733	DDB_G0285767	3e-104	ortholog	253.241	417.107	312.299	247.119	C4
ADB5479	ASU00734	PPL_02493	*	*	DDB_G0279751	5e-19	paralog	1564.53	750.144	494.804	1782.18	C8
gene_727	ASU00735	PPL_05768	DFA_09045	DDB0233021	cut5	3e-42	ortholog	*	*	*	*	*
gene_728	ASU00736	PPL_09505	DFA_10731	DDB0187660	DDB_G0287823	9e-175	ortholog	*	*	*	*	*
gene_729	ASU00737	PPL_09504	*	*	DDB_G0287823	4e-17	paralog	*	*	*	*	*
ADB0002717_2	ASU00738	PPL_11822	DFA_10777	*	*	*	*	*	*	*	*	*
ADB1009342	ASU00739	PPL_09058	DFA_02194	DDB0186493	DDB_G0285439	2e-59	ortholog	314.371	337.467	307.788	207.29	C3
ADB2007742	ASU00740	PPL_03018	DFA_02192	DDB0235317	DDB_G0284995	2e-117	ortholog	305.223	287.245	219.266	163.955	C2
gene_733	ASU00741	*	*	*	*	*	*	47.6281	509.41	199.582	724.681	C6
ADB0005289	ASU00742	*	*	*	*	*	*	271.894	183.181	137.227	75.5223	C2
gene_735	ASU00743	PPL_04645	*	*	*	*	*	129.278	211.648	484.623	800.584	C8
gene_736	ASU00744	*	DFA_06438	DDB0218591	DDB_G0284315	1e-27	ortholog	113.751	5085.37	21544.5	14029.1	C7
gene_737	ASU00745	PPL_10566	*	*	p80	4e-27	paralog	5840.08	828.343	285.565	137.869	C1
gene_738	ASU00746	PPL_04657	DFA_02201	DDB0302495	nmd3	0	ortholog	350.07	32.3628	203.968	512.556	C8
gene_739	ASU00747	PPL_02487	DFA_02202	DDB0305584	ncapH2	8e-38	ortholog	119.57	80.6958	208.143	22.6002	C3
gene_740	ASU00748	*	DFA_02439	DDB0169266	DDB_G0277469	4e-14	ortholog	1460.96	671.313	239.855	257.206	C1
ADB2006216	ASU00749	*	*	*	DDB_G0277171	1e-36	paralog	102.05	115.815	33.549	130.772	C8
gene_741	ASU00750	PPL_06181	DFA_02438	DDB0305522	DDB_G0277471	2e-109	ortholog	363.156	568.489	360.561	438.314	C4
ADB2007744	ASU00751	PPL_06173	DFA_08227	DDB0235359	pwp1	7e-144	ortholog	217.053	11.4702	31.5496	19.4283	C1
ADB2006213_2	ASU00752	PPL_06172	DFA_05915	DDB0231323	scy2	0	ortholog	287.555	316.202	279.753	235.875	C2
ADB2006211	ASU00753	*	*	*	DDB_G0277171	8e-19	paralog	*	*	*	*	*
gene_744	ASU00754	*	*	*	*	*	*	*	*	*	*	*
gene_745	ASU00755	PPL_00488	*	*	DDB_G0274149	3e-42	paralog	140.801	278.903	167.474	81.1989	C4
ADB0002719	ASU00756	PPL_06169	DFA_06154	DDB0229857	cfaD	0	ortholog	10863.6	1297.84	1272.23	1066.11	C1
gene_748	ASU00757	*	*	*	DDB_G0281607	2e-17	paralog	*	*	*	*	*
gene_749	ASU00758	PPL_07975	DFA_04713	DDB0302470	DDB_G0284755	1e-129	ortholog	713.583	965.828	633.786	243.926	C2
gene_750	ASU00759	PPL_07955	DFA_00279	DDB0186242	DDB_G0284893	1e-51	ortholog	286.407	359.128	372.494	233.288	C3
ADB0002720	ASU00760	PPL_08712	DFA_08225	DDB0184385	DDB_G0292430	8e-56	ortholog	399.963	419.483	320.804	244.336	C2
gene_752	ASU00761	PPL_01277	DFA_02275	DDB0215817	DDB_G0285201	3e-85	ortholog	167.614	252.572	292.213	322.659	C6
gene_753	ASU00762	PPL_01276	DFA_02276	DDB0216388	hprT	4e-69	ortholog	834.431	658.811	561.86	305.048	C2
ADB2006007	ASU00763	PPL_01287	*	DDB0217898	DDB_G0277081	2e-70	ortholog	104.05	36.3931	23.5944	18.712	C1
ADB2007747	ASU00764	PPL_01288	DFA_06604	DDB0233078	DDB_G0284915	7e-110	ortholog	868.065	434.549	284.104	207.742	C1
ADB0002722	ASU00765	*	*	*	*	*	*	81.5687	278.387	217.178	756.554	C8
gene_756	ASU00766	PPL_01188	DFA_11814	DDB0231609	fah	0	ortholog	2499.65	3272.69	884.595	775.567	C2
gene_757	ASU00767	*	*	*	bzpP	6e-81	paralog	273.35	228.01	193.655	294.354	C8
gene_758	ASU00768	PPL_01194	*	*	DDB_G0289077	1e-10	paralog	297.016	236.109	90.6835	83.6803	C2
gene_759	ASU00769	PPL_01193	DFA_09128	*	tsg101	2e-35	paralog	422.52	498.858	207.225	130.508	C2
ADB2006389	ASU00770	*	*	*	DDB_G0274487	2e-65	paralog	2.43349	11.7038	88.8509	1326.21	C8
gene_761	ASU00771	PPL_03078	DFA_09826	DDB0305648	DDB_G0292878	6e-97	ortholog	771.937	719.795	364.536	266.728	C2
gene_762	ASU00772	PPL_03006	DFA_11305	DDB0233993	cct4	0	ortholog	2260.2	1088.6	883.155	903.082	C1
gene_763	ASU00773	PPL_06115	DFA_11489	DDB0231333	asnS1	0	ortholog	2843.03	3474.47	2439.58	1275.92	C2
ADB0002731	ASU00774	PPL_06114	DFA_07503	DDB0266458	commd7	2e-67	ortholog	700.858	572.095	317.358	192.625	C2
gene_765	ASU00775	*	DFA_04371	*	*	*	*	111.42	102.846	66.3207	71.7263	C2
gene_766	ASU00776	*	*	*	DDB_G0286869	5e-11	paralog	*	*	*	*	*
gene_767	ASU00777	*	*	*	*	*	*	*	*	*	*	*
gene_770	ASU00778	*	*	*	*	*	*	*	*	*	*	*
gene_771	ASU00779	*	*	*	*	*	*	0	3.23261	10.6674	2.73681	C7
ADB2005268	ASU00780	*	*	*	DDB_G0291940_RTE	4e-34	paralog	1.16584	6.72891	3.70184	0.9496	C4
gene_773	ASU00781	PPL_06046	DFA_02676	DDB0191311	cas1	0	ortholog	1489.26	465.289	450.091	350.61	C1
ADB2007753	ASU00782	PPL_06044	DFA_02675	DDB0214899	abcG22	0	ortholog	28.7194	548.606	61.4869	128.387	C4
ADB2005271	ASU00783	PPL_04915	DFA_02666	DDB0188399	DDB_G0289397	1e-90	ortholog	1444.43	999.494	677.919	1036.02	C1
gene_776	ASU00784	PPL_04245	DFA_07494	DDB0230064	DDB_G0291029	0	ortholog	874.045	510.98	171.663	819.601	C1
gene_777	ASU00785	*	*	*	pten	6e-94	paralog	*	*	*	*	*
gene_778	ASU00786	PPL_09661	DFA_10919	DDB0231096	gtf2e1-1	7e-86	ortholog	267.338	328.775	375.257	819.562	C8
gene_779	ASU00787	*	*	*	DDB_G0286157	3e-24	paralog	*	*	*	*	*
ADB0004119	ASU00788	PPL_04095	DFA_02677	*	*	*	*	138.809	86.9379	86.2533	28.047	C1
ADB2007754	ASU00789	PPL_04234	DFA_02623	DDB0234150	DDB_G0282005	3e-66	ortholog	539.29	454.724	211.173	59.9881	C2
ADB0004120	ASU00790	PPL_04226	DFA_01154	DDB0184278	DDB_G0292226	6e-61	ortholog	424.761	595.837	321.199	102.628	C2
ADB2004470	ASU00791	*	*	*	DDB_G0281889	1e-167	paralog	1656.83	5265.53	3483.58	1414.47	C4
gene_784	ASU00792	PPL_03839	DFA_11257	DDB0191263	pinA	1e-84	ortholog	389.145	506.012	444.43	732.788	C8
gene_785	ASU00793	PPL_00343	DFA_03091	DDB0233961	exoc2	0	ortholog	268.284	333.218	169.71	141.272	C2
gene_786	ASU00794	PPL_00345	DFA_02490	DDB0216755	DDB_G0271054	2e-41	ortholog	145.574	210.474	202.368	107.246	C3
gene_787	ASU00795	PPL_00336	DFA_05305	DDB0304871	expl9	3e-85	ortholog	66.0139	101.735	78.5872	126.483	C8
gene_788	ASU00796	PPL_00337	*	*	expl9	6e-30	paralog	0	7.53575	935.161	3222.01	C8
ADB2004465	ASU00797	PPL_00338	DFA_05303	DDB0191793	DDB_G0293118	4e-108	ortholog	144.342	19.5229	24.4629	14.0842	C1
ADB0004121	ASU00798	PPL_00340	DFA_00294	DDB0191783	DDB_G0293102	5e-31	ortholog	119.735	866.439	658.474	1043.54	C6
gene_792	ASU00799	PPL_00332	DFA_10076	DDB0191785	DDB_G0293106	2e-83	ortholog	*	*	*	*	*
gene_793	ASU00800	PPL_00333	*	*	DDB_G0293106	3e-59	paralog	*	*	*	*	*
gene_794	ASU00801	PPL_05838	*	*	*	*	*	272.084	129.442	118.417	641.825	C8
gene_795	ASU00802	*	DFA_00642	*	DDB_G0268168	1e-18	paralog	152.571	141.598	118.962	70.8572	C2
gene_796	ASU00803	PPL_09619	DFA_05562	DDB0190062	DDB_G0268820	4e-75	ortholog	308.006	370.606	307.249	212.703	C2
gene_797	ASU00804	PPL_09704	DFA_01619	DDB0232120	hspI	1e-13	ortholog	0	23.4731	8.30107	106.49	C8
gene_798	ASU00805	PPL_09700	DFA_01618	DDB0231600	DDB_G0289047	0	ortholog	305.462	234.108	164.903	151.659	C1
gene_799	ASU00806	PPL_09650	DFA_04153	DDB0233522	DDB_G0280067	7e-95	ortholog	*	*	*	*	*
ADB0004125	ASU00807	PPL_11883	DFA_07594	*	*	*	*	185.94	389.622	378.411	513.861	C6
gene_801	ASU00808	PPL_04249	DFA_05709	DDB0233088	DDB_G0274777	0	ortholog	*	*	*	*	*
gene_802	ASU00809	PPL_03831	DFA_03459	DDB0305118	wrnip1	2e-137	ortholog	*	*	*	*	*
ADB0004128_1	ASU00810	*	*	*	slmo	1e-72	paralog	22.9934	76.411	146.905	1283.23	C8
gene_803	ASU00811	*	*	*	DDB_G0294370	1e-24	paralog	*	*	*	*	*
gene_804	ASU00812	PPL_03844	DFA_11674	DDB0266402	hddc2	1e-67	ortholog	184.265	219.526	207.728	97.2173	C3
gene_805	ASU00813	PPL_03843	DFA_11255	DDB0216344	DDB_G0280079	6e-157	ortholog	306.381	428.861	337.228	180.545	C4
gene_806	ASU00814	*	*	*	*	*	*	0	0	8.59242	195.784	C8
ADB1009481	ASU00815	PPL_06277	DFA_10592	DDB0218367	DDB_G0282187	6e-20	ortholog	61.165	8.23632	8.73809	21.9213	C1
ADB2007761	ASU00816	*	*	DDB0216612	DDB_G0269048	4e-27	ortholog	122.485	1992.82	423.97	667.118	C4
ADB2007762	ASU00817	PPL_03976	DFA_11901	DDB0304626	DDB_G0269344	3e-134	ortholog	273.159	38.7191	65.4178	145.989	C1
gene_811	ASU00818	*	*	*	*	*	*	*	*	*	*	*
gene_812	ASU00819	*	*	*	DG1106	7e-13	paralog	*	*	*	*	*
ADB2007763	ASU00820	*	*	*	rsc5	1e-74	paralog	140.342	72.466	14.069	15.6427	C1
gene_814	ASU00821	PPL_09251	DFA_03363	DDB0220467	gtaG	2e-28	ortholog	53.2426	143.783	27.6287	133.44	C6
gene_815	ASU00822	PPL_09273	DFA_11519	DDB0191509	roco4	0	ortholog	788.984	1028.79	750.636	1434.92	C8
gene_816	ASU00823	*	*	*	*	*	*	*	*	*	*	*
ADB0004129	ASU00824	PPL_09272	DFA_11521	DDB0219321	DDB_G0288243	1e-44	ortholog	337.859	223.93	172.331	155.157	C1
gene_818	ASU00825	PPL_03988	DFA_08728	DDB0190650	DDB_G0269892	1e-66	ortholog	*	*	*	*	*
gene_819	ASU00826	*	*	*	DDB_G0269892	3e-42	paralog	*	*	*	*	*
ADB0004131	ASU00827	*	*	DDB0214941	DDB_G0282815	8e-14	ortholog	779.652	1253.98	1561.84	1623.02	C7
ADB2006685_1	ASU00828	*	DFA_03402	*	DDB_G0269864	1e-102	paralog	234.085	253.209	337.114	312.953	C7
gene_822	ASU00829	PPL_09668	DFA_11985	DDB0231538	snpA	1e-136	ortholog	1471.87	1505.29	884.974	1530.47	C2
gene_823	ASU00830	*	*	*	DDB_G0287037	8e-108	paralog	55.4515	73.7609	33.7091	77.8415	C8
gene_824	ASU00831	*	*	*	*	*	*	*	*	*	*	*
gene_825	ASU00832	PPL_09602	*	DDB0238134	DDB_G0276193	9e-57	ortholog	394.672	819.769	696.299	880.049	C6
gene_826	ASU00833	PPL_09599	DFA_04138	DDB0206358	DDB_G0280071	1e-12	ortholog	185.424	278.707	312.224	432.999	C8
gene_827	ASU00834	PPL_09649	DFA_11840	DDB0206357	DDB_G0280069	3e-29	ortholog	511.976	188.789	110.023	91.6772	C1
gene_828	ASU00835	*	*	*	*	*	*	*	*	*	*	*
ADB2005498	ASU00836	*	*	*	DDB_G0287591	1e-17	paralog	*	*	*	*	*
ADB2007765	ASU00837	*	*	*	*	*	*	16.1754	3.33362	2.75109	5.64627	C1
ADB2007766	ASU00838	*	*	*	*	*	*	*	*	*	*	*
ADB2007767	ASU00839	*	*	*	sumo	7e-16	paralog	*	*	*	*	*
ADB2005502	ASU00840	PPL_09270	DFA_11536	DDB0190064	DDB_G0268824	3e-80	ortholog	127.89	15.7039	20.5153	8.86604	C1
gene_831	ASU00841	PPL_09262	DFA_06652	DDB0208540	abcB4	0	ortholog	139.698	44.2712	29.4802	25.652	C1
ADB2005504	ASU00842	PPL_09263	DFA_03839	DDB0189613	DDB_G0267876	2e-29	ortholog	217.825	407.634	370.177	252.637	C5
gene_833	ASU00843	*	*	*	*	*	*	113.35	36.3406	10.9043	19.5846	C1
gene_834	ASU00844	*	*	*	act10	0	paralog	131902	155029	79752.3	53241.4	C2
gene_835	ASU00845	PPL_09214	DFA_00650	DDB0185074	lysA	5e-105	ortholog	*	*	*	*	*
gene_836	ASU00846	PPL_06249	DFA_00647	DDB0233288	DDB_G0276057	3e-63	ortholog	860.351	2714.99	1882.07	1293.26	C4
gene_837	ASU00847	*	*	*	DDB_G0276347	1e-15	paralog	123.388	295.415	190.92	190.884	C4
gene_838	ASU00848	PPL_03970	DFA_12108	DDB0302367	DDB_G0292252	2e-101	ortholog	*	*	*	*	*
gene_839	ASU00849	PPL_03972	DFA_00651	DDB0305048	DDB_G0276407	3e-82	ortholog	*	*	*	*	*
gene_840	ASU00850	PPL_06246	*	DDB0233689	DDB_G0275859	6e-35	ortholog	529.22	144.574	45.563	61.2165	C1
gene_841	ASU00851	*	*	*	DDB_G0279933	2e-51	paralog	145.314	72.445	10.8687	8.67589	C1
gene_842	ASU00852	PPL_09697	*	DDB0302469	DDB_G0280189	5e-51	ortholog	501.368	187.007	72.8448	296.637	C1
gene_843	ASU00853	*	*	*	DDB_G0267868	4e-58	paralog	12.3181	14.3867	6.98224	5.73376	C2
gene_844	ASU00854	PPL_03477	DFA_04858	DDB0232062	phbB	2e-112	ortholog	931.28	969.808	663.876	463.24	C2
gene_845	ASU00855	*	*	*	DDB_G0267868	8e-46	paralog	50.5539	23.6174	10.8898	4.706	C1
gene_846	ASU00856	*	*	*	*	*	*	*	*	*	*	*
gene_847	ASU00857	*	*	*	DDB_G0293578	1e-10	paralog	*	*	*	*	*
gene_848	ASU00858	*	*	*	DDB_G0293578	1e-15	paralog	*	*	*	*	*
gene_849	ASU00859	PPL_03451	*	*	DDB_G0268810	0	paralog	*	*	*	*	*
gene_850	ASU00860	*	*	*	rcdII	1e-32	paralog	*	*	*	*	*
gene_851	ASU00861	PPL_04612	DFA_04459	DDB0234231	vps52C	6e-162	ortholog	*	*	*	*	*
gene_852	ASU00862	*	*	*	mhkA	0	paralog	325.69	1016.95	990.753	1005.48	C6
gene_853	ASU00863	PPL_02080	DFA_01444	DDB0205982	DDB_G0279679	2e-28	ortholog	127.73	116.812	73.1206	23.8776	C2
gene_854	ASU00864	PPL_04465	*	*	omt9	1e-39	paralog	*	*	*	*	*
gene_855	ASU00865	*	*	*	DDB_G0293578	7e-20	paralog	*	*	*	*	*
gene_856	ASU00866	PPL_02081	DFA_07969	DDB0230051	DDB_G0274613	2e-77	ortholog	159.935	477.191	493.288	735.416	C6
gene_857	ASU00867	PPL_07875	DFA_07265	DDB0305265	DDB_G0287815	1e-18	ortholog	99.4315	141.951	200.509	49.4095	C3
gene_858	ASU00868	PPL_00449	*	*	DDB_G0286707	3e-54	paralog	108.011	117.966	80.114	150.467	C8
gene_859	ASU00869	PPL_00448	DFA_11691	DDB0217474	DDB_G0274789	1e-99	ortholog	*	*	*	*	*
gene_860	ASU00870	*	*	*	*	*	*	*	*	*	*	*
gene_863	ASU00871	*	*	*	Dd5P3	5e-14	paralog	46.6268	42.9422	43.696	173.193	C8
ADB2004819	ASU00872	PPL_11062	DFA_05250	DDB0219251	DDB_G0287663	4e-11	ortholog	440.709	311.246	402.351	650.163	C8
gene_865	ASU00873	PPL_11064	DFA_08521	DDB0238500	spt5	2e-116	ortholog	547.081	418.937	442.232	399.431	C1
ADB0004146	ASU00874	PPL_11066	DFA_05253	DDB0215276	DDB_G0278979	1e-78	ortholog	127.063	153.525	126.679	72.705	C3
ADB2002717	ASU00875	PPL_00452	DFA_07267	DDB0187624	DDB_G0287769	1e-104	ortholog	105.171	65.6872	55.2841	20.0256	C1
ADB2007777	ASU00876	PPL_00453	DFA_08535	DDB0231095	dnmA	2e-106	ortholog	103.886	140.649	129.497	52.8859	C3
gene_869	ASU00877	PPL_00454	DFA_06909	DDB0187664	DDB_G0287831	2e-77	ortholog	101.638	196.398	210.745	74.5832	C5
gene_870	ASU00878	PPL_00455	DFA_05228	DDB0237953	cog7	3e-125	ortholog	184.857	176.501	170.685	90.5269	C3
ADB0004147	ASU00879	*	*	*	*	*	*	1376.47	6523	7131.83	7381.73	C6
gene_871	ASU00880	PPL_00435	DFA_08523	DDB0305567	DDB_G0282177	3e-49	ortholog	12298.9	1942.85	2585.43	3775.7	C1
gene_872	ASU00881	*	DFA_08555	DDB0304378	DDB_G0285823	8e-137	ortholog	335.608	161.779	52.0171	50.1701	C1
gene_873	ASU00882	*	*	*	iliQ	7e-11	paralog	44.9143	99.0445	53.9042	70.492	C4
gene_874	ASU00883	PPL_11106	DFA_06415	*	*	*	*	33.6031	30.9157	38.265	19.9334	C3
gene_875	ASU00884	*	*	*	ileS	0	paralog	1640.84	211.75	189.04	152.334	C1
gene_876	ASU00885	PPL_07873	DFA_06467	DDB0206355	DDB_G0280065	7e-13	ortholog	*	*	*	*	*
gene_877	ASU00886	*	*	*	*	*	*	519.399	451.67	756.671	475.224	C7
gene_878	ASU00887	PPL_04706	DFA_09677	DDB0190270	DDB_G0269446	8e-44	ortholog	*	*	*	*	*
gene_879	ASU00888	*	*	*	alrC	3e-11	paralog	*	*	*	*	*
gene_880	ASU00889	*	*	*	*	*	*	*	*	*	*	*
gene_881	ASU00890	*	*	*	*	*	*	25.2567	2009.38	3124.16	637.752	C5
ADB2007779	ASU00891	PPL_03999	DFA_08785	DDB0234045	DDB_G0286315	1e-90	ortholog	742.616	686.573	328.725	99.3171	C2
gene_883	ASU00892	PPL_09254	*	DDB0191761	DDB_G0293072	2e-92	ortholog	*	*	*	*	*
gene_884	ASU00893	PPL_02372	*	DDB0305095	DDB_G0286129	1e-159	ortholog	112.913	521.86	2401.31	3426.42	C8
gene_885	ASU00894	PPL_01493	DFA_04303	DDB0216269	orfR1062	2e-179	ortholog	175.808	108.433	476.527	1461.14	C8
gene_886	ASU00895	PPL_05876	DFA_12295	DDB0191845	DDB_G0293244	4e-161	ortholog	304.833	119.66	76.5078	42.4438	C1
gene_887	ASU00896	PPL_05877	DFA_12294	DDB0219841	DDB_G0293294	4e-116	ortholog	400.388	309.132	215.627	117.584	C2
gene_888	ASU00897	PPL_05861	DFA_10839	DDB0267110	uqcrb	1e-26	ortholog	1724.52	977.177	702.931	391.837	C1
gene_889	ASU00898	PPL_11164	DFA_10179	DDB0201565	purA	0	ortholog	2630.46	315.104	214.328	307.716	C1
ADB2007782	ASU00899	*	*	*	DDB_G0293862	1e-61	paralog	1481.59	306.384	154.331	81.4591	C1
gene_891	ASU00900	*	*	*	*	*	*	*	*	*	*	*
ADB0004575	ASU00901	*	*	*	*	*	*	1085.48	41.6185	23.0573	50.3498	C1
gene_892	ASU00902	PPL_10507	DFA_06357	*	iliQ	3e-49	paralog	134.433	76.5409	42.9221	15.1038	C1
ADB2003820	ASU00903	*	*	*	DDB_G0289615	3e-17	paralog	*	*	*	*	*
gene_893	ASU00904	PPL_04763	DFA_02814	DDB0233070	DDB_G0285901	7e-128	ortholog	425.305	561.514	388.896	253.611	C2
ADB2007784	ASU00905	*	*	*	jcdA	2e-42	paralog	*	*	*	*	*
ADB1009809	ASU00906	PPL_11426	DFA_02725	DDB0190440	DDB_G0269658	8e-80	ortholog	232.659	211.645	206.894	59.364	C3
gene_895	ASU00907	PPL_11427	DFA_02724	DDB0266672	ciao1	6e-110	ortholog	264.914	328.84	164.231	75.7265	C2
ADB0004578	ASU00908	PPL_11428	DFA_02723	DDB0305318	pggt1b	1e-93	ortholog	349.395	405.99	292.521	141.474	C2
gene_897	ASU00909	PPL_11384	DFA_02722	DDB0190504	DDB_G0269724	4e-93	ortholog	911.399	320.016	296.301	560.796	C1
ADB2003827	ASU00910	*	*	DDB0202736	DDB_G0271162	2e-16	ortholog	*	*	*	*	*
gene_898	ASU00911	*	*	*	*	*	*	*	*	*	*	*
gene_899	ASU00912	*	*	*	DDB_G0287873	2e-36	paralog	*	*	*	*	*
ADB2007786	ASU00913	PPL_06061	DFA_04241	DDB0191250	copB	0	ortholog	1149.9	1487.08	1349.56	738.994	C3
gene_901	ASU00914	*	DFA_04253	*	gxcFF	5e-81	paralog	150.881	430.2	293.356	210.795	C4
gene_902	ASU00915	*	*	*	DDB_G0289907	3e-30	paralog	468.17	37.2825	22.6859	13.4052	C1
ADB2007787	ASU00916	*	*	DDB0191125	hmgA	1e-168	ortholog	92.8882	391.464	155.524	309.943	C6
gene_904	ASU00917	*	*	*	*	*	*	*	*	*	*	*
gene_905	ASU00918	*	DFA_11709	DDB0206062	DDB_G0280593	1e-47	ortholog	*	*	*	*	*
ADB2007788	ASU00919	PPL_03603	DFA_01593	DDB0214886	sdhA	0	ortholog	2776.15	1780.72	1260.41	673.909	C1
gene_907	ASU00920	*	*	*	*	*	*	209.759	177.364	160.985	65.7137	C3
gene_908	ASU00921	*	*	*	*	*	*	*	*	*	*	*
gene_909	ASU00922	*	*	*	*	*	*	*	*	*	*	*
gene_910	ASU00923	PPL_03606	DFA_11766	DDB0217154	DDB_G0273481	7e-83	ortholog	*	*	*	*	*
gene_911	ASU00924	PPL_03629	*	*	*	*	*	*	*	*	*	*
gene_912	ASU00925	*	*	*	*	*	*	*	*	*	*	*
gene_913	ASU00926	PPL_03628	DFA_02992	DDB0304570	DDB_G0290555	1e-29	ortholog	*	*	*	*	*
ADB0004583	ASU00927	*	*	*	*	*	*	53.7739	151.717	17702.7	203733	C8
gene_914	ASU00928	PPL_03622	DFA_03390	DDB0234062	nat10	0	ortholog	195.364	50.7312	77.3573	37.4625	C1
gene_915	ASU00929	PPL_12348	DFA_06979	DDB0231354	gpmA	1e-103	ortholog	3006.09	1756.29	2117.87	1318.85	C1
gene_916	ASU00930	*	DFA_06978	*	*	*	*	140.526	20.5961	39.3003	25.799	C1
ADB0004585	ASU00931	PPL_12350	DFA_06988	DDB0191344	mip1-1	2e-16	ortholog	268.581	301.62	279.329	482.008	C8
gene_918	ASU00932	*	*	*	DDB_G0279719	4e-54	paralog	*	*	*	*	*
ADB0004586	ASU00933	PPL_11323	DFA_01797	DDB0237582	trmt5	3e-126	ortholog	175.195	257.255	113.551	81.3401	C2
gene_920	ASU00934	PPL_11324	DFA_01798	DDB0206005	DDB_G0279741	2e-153	ortholog	77.7462	7242.61	1583.14	2180.14	C4
gene_921	ASU00935	PPL_11326	*	*	pkaD	6e-80	paralog	27.9775	1435.3	325.884	87.9978	C4
gene_922	ASU00936	PPL_11327	DFA_05629	DDB0219621	DDB_G0290947	5e-100	ortholog	425.607	465.801	382.876	325.494	C2
gene_923	ASU00937	*	*	*	DDB_G0279673	9e-42	paralog	*	*	*	*	*
gene_924	ASU00938	PPL_12317	*	*	*	*	*	*	*	*	*	*
gene_925	ASU00939	PPL_09485	DFA_06736	DDB0204238	DDB_G0281837	5e-36	ortholog	*	*	*	*	*
gene_926	ASU00940	PPL_09484	DFA_03753	DDB0231418	hemE	2e-150	ortholog	300.477	18.6452	11.5392	3.94772	C1
gene_927	ASU00941	PPL_04663	DFA_08971	DDB0205669	DDB_G0279237	1e-72	ortholog	108.542	27.1229	40.5379	130.016	C8
gene_928	ASU00942	*	*	*	ctsD	6e-159	paralog	5360.3	215.825	560.746	582.302	C1
gene_929	ASU00943	PPL_05208	DFA_00356	DDB0237695	usp14	4e-136	ortholog	1102.37	1840.24	1554.86	452.981	C3
ADB0004591	ASU00944	*	*	DDB0233905	DDB_G0268064	7e-60	ortholog	236.929	122.937	124.533	131.196	C1
gene_931	ASU00945	PPL_05191	DFA_00542	DDB0189447	DDB_G0267670	3e-26	ortholog	178.906	13.2361	58.251	67.2571	C1
gene_932	ASU00946	*	*	DDB0191529	abcA10	4e-112	ortholog	52.7098	94.1536	135.458	289.904	C8
gene_933	ASU00947	*	*	*	DDB_G0270774	0	paralog	322.065	229.731	239.337	649.63	C8
gene_934	ASU00948	*	*	*	*	*	*	*	*	*	*	*
ADB1008922	ASU00949	*	*	*	CYP519E1	2e-93	paralog	0	0	2.82114	3.86023	C8
gene_936	ASU00950	*	*	*	DDB_G0290535	2e-166	paralog	0	45.7721	14.7785	28.6501	C6
gene_937	ASU00951	PPL_09031	*	*	DDB_G0290535	1e-171	paralog	1982.65	627.738	98.0283	79.8375	C1
gene_938	ASU00952	*	*	*	*	*	*	0	13.2807	40.1799	254.922	C8
ADB2004924	ASU00953	*	*	*	iliQ	1e-44	paralog	89.176	141.32	67.4038	28.3632	C2
ADB2003696	ASU00954	PPL_02932	DFA_05887	DDB0191188	gxcC	0	ortholog	1488.21	4020.29	2275.77	1317.03	C4
gene_941	ASU00955	PPL_02933	*	DDB0186222	DDB_G0284847	6e-72	ortholog	755.275	1172.73	830.591	191.067	C3
gene_942	ASU00956	PPL_08647	*	*	*	*	*	51.5161	6592.16	829.215	56.7357	C4
ADB2003698	ASU00957	PPL_01955	DFA_12032	DDB0189492	DDB_G0267722	1e-69	ortholog	456.958	617.144	407.758	248.78	C2
gene_944	ASU00958	PPL_01956	*	DDB0217061	DDB_G0272965	1e-148	ortholog	94.3539	19.965	7.4882	16.1397	C1
gene_945	ASU00959	PPL_04142	DFA_11601	DDB0252889	DDB_G0282185	2e-23	ortholog	99.4468	381.507	351.083	828.65	C8
gene_946	ASU00960	PPL_01939	*	*	DDB_G0271088	2e-14	paralog	28.969	113.002	58.1164	28.8403	C4
gene_947	ASU00961	PPL_05030	DFA_06913	DDB0206011	DDB_G0279751	7e-65	ortholog	314.383	419.78	283.131	456.416	C6
gene_948	ASU00962	*	*	*	DDB_G0290545	2e-45	paralog	6.35078	101.393	31.2472	37.2432	C4
gene_949	ASU00963	*	*	*	DDB_G0283993	9e-16	paralog	*	*	*	*	*
gene_950	ASU00964	*	DFA_10935	DDB0305728	DDB_G0280251	3e-93	ortholog	98.0341	59.323	74.197	101.534	C8
ADB2007796	ASU00965	PPL_07671	DFA_08063	DDB0266952	med31	5e-51	ortholog	350.75	384.105	357.185	213.413	C3
gene_952	ASU00966	*	*	*	DDB_G0271546	3e-42	paralog	937.748	466.158	102.424	39.3256	C1
gene_953	ASU00967	PPL_10279	DFA_10023	DDB0235189	pitrm1	0	ortholog	*	*	*	*	*
ADB0004598	ASU00968	*	*	*	*	*	*	*	*	*	*	*
gene_955	ASU00969	PPL_10280	DFA_04621	DDB0168371	DDB_G0271510	0	ortholog	28.2648	907.893	5765.38	2623.65	C7
gene_956	ASU00970	PPL_10281	DFA_04622	DDB0217027	DDB_G0272480	5e-13	ortholog	*	*	*	*	*
ADB0004601	ASU00971	*	DFA_12113	DDB0238676	DDB_G0270746	2e-67	ortholog	491.59	785.952	706.262	247.695	C3
ADB1003394	ASU00972	PPL_08962	DFA_07703	DDB0304645	DDB_G0281925	5e-152	ortholog	574.102	108.94	319.672	694.804	C8
gene_959	ASU00973	PPL_08963	*	*	DDB_G0272785	0	paralog	104.718	21.5328	3.43941	1.17592	C1
gene_960	ASU00974	PPL_00971	*	*	iliQ	1e-39	paralog	53.5535	61.2542	31.5897	15.9157	C2
ADB2007799	ASU00975	PPL_01950	DFA_11596	DDB0215004	gefC	4e-122	ortholog	58.2783	412.29	520.656	797.648	C8
gene_962	ASU00976	PPL_01938	DFA_03426	DDB0231199	DDB_G0282895	2e-162	ortholog	*	*	*	*	*
gene_963	ASU00977	PPL_01958	DFA_05612	DDB0216409	DDB_G0281045	0	ortholog	*	*	*	*	*
gene_964	ASU00978	PPL_01957	DFA_06211	DDB0233111	orcD	3e-47	ortholog	196.616	122.771	108.852	37.4544	C1
gene_965	ASU00979	*	*	DDB0230000	rab32C	8e-74	ortholog	354.231	452.785	335.139	386.48	C4
gene_966	ASU00980	*	*	*	*	*	*	31.3063	27.3735	22.5869	0	C3
gene_967	ASU00981	PPL_10622	*	*	*	*	*	16.676	18.0443	13.235	30.5622	C8
ADB2007801	ASU00982	*	*	*	ube3a	3e-117	paralog	167.236	244.602	221.939	192.507	C5
gene_969	ASU00983	PPL_01899	DFA_05618	DDB0238055	DDB_G0290181	7e-111	ortholog	*	*	*	*	*
gene_970	ASU00984	PPL_02545	*	*	DDB_G0278439	4e-11	paralog	21.3241	12.3059	4061.55	20751.9	C8
gene_971	ASU00985	PPL_05189	DFA_05454	DDB0304568	DDB_G0286143	2e-81	ortholog	*	*	*	*	*
gene_972	ASU00986	PPL_02259	*	*	*	*	*	230.567	997.774	328.578	579.524	C4
ADB2007803	ASU00987	PPL_05187	DFA_05441	DDB0231277	anapc11	2e-37	ortholog	*	*	*	*	*
gene_973	ASU00988	*	DFA_09885	*	DDB_G0280131	0	paralog	399.744	464.738	512.45	455.658	C7
gene_974	ASU00989	PPL_05163	DFA_02115	*	*	*	*	*	*	*	*	*
gene_975	ASU00990	PPL_05161	DFA_08076	DDB0231531	vps32	8e-56	ortholog	*	*	*	*	*
gene_976	ASU00991	*	*	*	*	*	*	7.41343	200.445	107.866	161.026	C6
gene_977	ASU00992	*	*	*	*	*	*	*	*	*	*	*
gene_978	ASU00993	PPL_05157	DFA_06055	DDB0217667	DDB_G0275813	3e-95	ortholog	134.348	148.977	91.2028	34.819	C2
gene_979	ASU00994	PPL_07624	DFA_00292	DDB0187809	DDB_G0288161	4e-154	ortholog	*	*	*	*	*
gene_980	ASU00995	PPL_07623	DFA_00314	DDB0191306	DB10	8e-20	ortholog	252.524	384.712	287.591	837.339	C8
gene_981	ASU00996	PPL_07622	DFA_04227	DDB0233541	ppiH	1e-75	ortholog	*	*	*	*	*
gene_982	ASU00997	PPL_07607	DFA_03573	DDB0235404	map1d	2e-112	ortholog	327.342	176.756	132.174	107.587	C1
gene_983	ASU00998	PPL_07614	DFA_03596	*	zipA	2e-23	paralog	*	*	*	*	*
gene_984	ASU00999	PPL_07613	DFA_03597	DDB0238413	DDB_G0283719	1e-83	ortholog	*	*	*	*	*
ADB2000552	ASU01000	PPL_07611	DFA_03572	DDB0206395	DDB_G0280129	1e-15	ortholog	184.185	227.771	229.708	107.16	C3
gene_986	ASU01001	PPL_00588	DFA_03058	DDB0205171	DDB_G0282171	5e-45	ortholog	6511.2	3156.7	395.089	159.779	C1
ADB0001543_3	ASU01002	PPL_09588	DFA_02121	DDB0232136	vilC	0	ortholog	213.601	725.648	951.423	1149.88	C6
gene_988	ASU01003	PPL_11234	*	*	*	*	*	*	*	*	*	*
gene_989	ASU01004	*	*	*	pikG	1e-153	paralog	*	*	*	*	*
ADB2007807	ASU01005	*	DFA_01076	*	sr	5e-22	paralog	859.954	149.281	31.3239	11.2377	C1
gene_991	ASU01006	*	*	*	wdr5	5e-106	paralog	*	*	*	*	*
gene_992	ASU01007	*	*	*	*	*	*	*	*	*	*	*
gene_993	ASU01008	*	*	*	DDB_G0287267	6e-26	paralog	271.458	285.159	245.433	389.762	C8
gene_994	ASU01009	*	*	*	colA	1e-56	paralog	*	*	*	*	*
ADB0001512_1	ASU01010	PPL_11138	DFA_08239	*	DDB_G0292434	2e-10	paralog	*	*	*	*	*
gene_997	ASU01011	*	*	*	*	*	*	*	*	*	*	*
gene_998	ASU01012	*	*	*	*	*	*	*	*	*	*	*
gene_999	ASU01013	*	*	*	*	*	*	119.519	181.354	117.751	234.985	C8
gene_1000	ASU01014	*	*	*	*	*	*	*	*	*	*	*
gene_1001	ASU01015	*	*	*	uppA	0	paralog	1215.59	1046.59	1005.87	4998.19	C8
gene_1002	ASU01016	PPL_08915	*	DDB0186992	DDB_G0286449	5e-29	ortholog	143.919	212.441	205.596	415.796	C8
ADB0001516	ASU01017	PPL_08888	*	*	DDB_G0287349	2e-12	paralog	586.75	1245.3	1405.09	3321.42	C8
gene_1004	ASU01018	PPL_08885	*	*	myoB	0	paralog	656.846	1846.99	1706.05	1615.03	C6
gene_1005	ASU01019	PPL_03005	DFA_06934	DDB0220676	PNKP	5e-100	ortholog	*	*	*	*	*
gene_1006	ASU01020	PPL_04401	DFA_06936	DDB0231777	cycK	3e-84	ortholog	217.325	312.743	304.815	284.315	C5
ADB2007814	ASU01021	*	*	*	DDB_G0288005	1e-69	paralog	14.1003	50.1815	4.4758	11.485	C4
ADB2002544	ASU01022	PPL_04411	*	DDB0305144	fam18B	5e-46	ortholog	226.513	360.924	400.691	177.832	C5
gene_1010	ASU01023	*	*	*	*	*	*	*	*	*	*	*
ADB0001522	ASU01024	*	*	*	*	*	*	819.537	121.27	34.8712	65.3532	C1
gene_1012	ASU01025	PPL_08166	DFA_00958	DDB0204284	DDB_G0281913	2e-173	ortholog	1863.69	1007.02	191.841	103.687	C1
ADB0001526_2	ASU01026	*	*	*	DDB_G0295785	5e-48	paralog	*	*	*	*	*
gene_1014	ASU01027	*	*	*	*	*	*	*	*	*	*	*
gene_1015	ASU01028	PPL_01458	DFA_05991	DDB0191172	pyd2	0	ortholog	315.86	328.165	276.102	136.527	C3
ADB2002541	ASU01029	PPL_01469	*	DDB0190550	DDB_G0269782	6e-69	ortholog	150.348	150.512	161.937	132.46	C3
gene_1017	ASU01030	*	*	*	*	*	*	*	*	*	*	*
gene_1018	ASU01031	PPL_02952	*	*	DDB_G0278311	5e-103	paralog	169.736	172.073	126.627	94.5668	C2
ADB2002539	ASU01032	*	*	*	tmem184C	3e-102	paralog	206.536	222.858	444.225	294.755	C7
gene_1020	ASU01033	PPL_08730	DFA_01468	*	*	*	*	133.231	128.146	124.518	180.868	C8
gene_1021	ASU01034	*	*	DDB0185204	kif9	2e-96	ortholog	*	*	*	*	*
gene_1022	ASU01035	PPL_04365	*	*	*	*	*	*	*	*	*	*
gene_1023	ASU01036	*	*	*	*	*	*	*	*	*	*	*
gene_1024	ASU01037	PPL_01077	*	*	DDB_G0281207	7e-47	paralog	98.7816	27.712	19.0052	5.1808	C1
ADB2007817	ASU01038	PPL_04350	DFA_07126	DDB0252706	mrt4	3e-77	ortholog	415.949	9.9602	26.0252	30.9285	C1
gene_1026	ASU01039	PPL_04359	DFA_04051	DDB0233355	gxcS	2e-124	ortholog	*	*	*	*	*
gene_1027	ASU01040	*	*	*	*	*	*	34.9725	2545.69	55987.4	14117.1	C7
ADB2000153	ASU01041	PPL_04361	DFA_04053	DDB0305330	DDB_G0269890	2e-89	ortholog	238.44	259.091	112.519	68.2382	C2
gene_1029	ASU01042	PPL_04362	DFA_04054	DDB0215320	DDB_G0279049	2e-62	ortholog	114.007	225.977	193.46	296.032	C6
gene_1030	ASU01043	PPL_08948	DFA_06131	DDB0229338	tra1	2e-179	ortholog	*	*	*	*	*
gene_1031	ASU01044	*	*	*	tra1	1e-97	paralog	*	*	*	*	*
gene_1032	ASU01045	PPL_02923	*	*	DDB_G0279053	0	paralog	714.844	664.844	312.694	119.174	C2
ADB2000149	ASU01046	PPL_09626	*	*	dduA	8e-96	paralog	1038.5	404.893	108.911	250.744	C1
gene_1034	ASU01047	*	*	*	*	*	*	*	*	*	*	*
gene_1035	ASU01048	*	*	*	*	*	*	*	*	*	*	*
gene_1036	ASU01049	*	*	*	colA	4e-99	paralog	*	*	*	*	*
gene_1037	ASU01050	*	*	*	colA	6e-10	paralog	*	*	*	*	*
gene_1038	ASU01051	PPL_04353	DFA_07124	DDB0203640	DDB_G0271928	5e-52	ortholog	*	*	*	*	*
gene_1039	ASU01052	PPL_02920	DFA_09329	*	warA	3e-20	paralog	170.938	117.587	117.632	51.9923	C1
ADB0001533	ASU01053	PPL_03351	DFA_05041	DDB0169091	DDB_G0277181	5e-57	ortholog	284.076	363.465	313.292	320.68	C4
ADB0001534	ASU01054	PPL_03352	DFA_09830	DDB0218249	DDB_G0280747	1e-45	ortholog	378.821	440.095	377.024	416.878	C6
gene_1042	ASU01055	PPL_03356	*	*	DDB_G0284077	5e-74	paralog	79.6637	47.9945	64.6138	36.3659	C1
gene_1043	ASU01056	*	*	*	DDB_G0280263	1e-25	paralog	*	*	*	*	*
gene_1044	ASU01057	PPL_03358	DFA_07078	*	*	*	*	*	*	*	*	*
gene_1045	ASU01058	PPL_04610	*	*	*	*	*	490.645	315.14	226.058	115.333	C1
ADB2007819	ASU01059	PPL_10297	DFA_07913	DDB0266785	DDB_G0282095	0	ortholog	203.901	2272.53	1955.48	900.518	C5
gene_1047	ASU01060	*	*	*	*	*	*	*	*	*	*	*
gene_1048	ASU01061	PPL_03965	DFA_07310	DDB0233786	gacEE	3e-124	ortholog	348.766	502.189	128.57	501.344	C8
ADB2007821	ASU01062	PPL_08411	DFA_03995	DDB0235215	atg18	6e-149	ortholog	255.996	327.725	286.52	245.456	C4
gene_1050	ASU01063	PPL_08412	DFA_00216	DDB0201782	DDB_G0270578	1e-29	ortholog	123.393	75.5858	66.7455	19.0912	C1
gene_1051	ASU01064	PPL_08706	DFA_05049	DDB0233444	gxcT	5e-131	ortholog	392.431	817.179	806.172	1394.02	C8
gene_1052	ASU01065	*	*	*	lvsA	0	paralog	*	*	*	*	*
gene_1053	ASU01066	PPL_08725	DFA_06001	DDB0305000	DDB_G0270582	2e-106	ortholog	3.49753	370.019	49.2671	98.9905	C4
gene_1054	ASU01067	PPL_07659	DFA_08945	DDB0304437	DDB_G0286897	0	ortholog	317.645	2467.93	242.292	67.5581	C4
gene_1055	ASU01068	PPL_02916	DFA_05221	DDB0218813	DDB_G0286469	1e-16	ortholog	116.102	92.4166	67.783	40.2192	C2
ADB0001539_1	ASU01069	PPL_02919	DFA_07929	DDB0190384	DDB_G0269588	2e-167	ortholog	582.893	2140.48	798.851	765.467	C4
ADB0001541	ASU01070	*	DFA_05058	*	DDB_G0274735	9e-12	paralog	*	*	*	*	*
gene_1058	ASU01071	*	*	*	DDB_G0279933	6e-18	paralog	*	*	*	*	*
gene_1059	ASU01072	*	*	*	*	*	*	*	*	*	*	*
gene_1060	ASU01073	PPL_02485	DFA_10834	DDB0232208	DDB_G0288355	1e-32	ortholog	159.216	202.556	136.218	71.7414	C2
gene_1061	ASU01074	PPL_12223	DFA_10829	DDB0215389	empB	4e-80	ortholog	1024.06	1121.74	1004.27	397.406	C3
gene_1062	ASU01075	PPL_12222	DFA_10830	DDB0191997	DDB_G0293548	1e-32	ortholog	*	*	*	*	*
ADB1008472	ASU01076	*	*	DDB0238467	DDB_G0288635	3e-43	ortholog	102.935	410.941	90.6457	94.1795	C4
gene_1064	ASU01077	*	*	*	rps21	2e-34	paralog	*	*	*	*	*
ADB2007824	ASU01078	*	*	*	DDB_G0288651	2e-111	paralog	0.956662	213.433	2310.71	1930.57	C7
gene_1066	ASU01079	PPL_01275	DFA_02302	DDB0218096	DDB_G0278675	4e-106	ortholog	60.186	103.775	66.4064	83.6977	C4
ADB2007825	ASU01080	PPL_08928	DFA_06938	DDB0252606	DDB_G0295781	6e-128	ortholog	292.317	87.7225	70.5263	130.162	C1
gene_1068	ASU01081	PPL_04427	DFA_08613	*	ecmB	5e-30	paralog	33.0104	88.7733	98.3797	1149.62	C8
gene_1069	ASU01082	PPL_06065	DFA_07549	DDB0266410	yod1	2e-90	ortholog	*	*	*	*	*
ADB1008390	ASU01083	PPL_07048	*	*	*	*	*	*	*	*	*	*
gene_1070	ASU01084	*	*	*	*	*	*	*	*	*	*	*
gene_1071	ASU01085	*	*	*	*	*	*	*	*	*	*	*
gene_1072	ASU01086	*	*	*	rapC	2e-53	paralog	98.3563	1628.51	429.327	75.107	C4
gene_1073	ASU01087	*	*	*	DDB_G0295785	2e-40	paralog	80.3206	391.872	35.1058	5.68943	C4
gene_1074	ASU01088	*	*	*	abnA	8e-15	paralog	24.5734	303.324	289.289	56.7123	C5
gene_1075	ASU01089	*	*	*	*	*	*	*	*	*	*	*
ADB2007828	ASU01090	PPL_00580	*	DDB0233396	DDB_G0287317	1e-86	ortholog	*	*	*	*	*
ADB2007829	ASU01091	PPL_00582	DFA_08789	DDB0266387	trappc2	2e-56	ortholog	231.96	306.434	176.33	92.1928	C2
ADB2007830	ASU01092	PPL_08113	DFA_00748	DDB0231295	DDB_G0285595	1e-40	ortholog	281.855	91.0404	26.7091	20.5599	C1
ADB0001546	ASU01093	PPL_05843	DFA_08511	*	*	*	*	10.4173	97.6879	201.513	237.575	C7
gene_1080	ASU01094	PPL_03084	*	DDB0231180	forH	0	ortholog	397.524	779.406	175.308	469.961	C4
gene_1081	ASU01095	PPL_07459	DFA_09012	DDB0302505	DDB_G0271120	1e-51	ortholog	421.453	741.018	567.767	220.293	C4
ADB2001040	ASU01096	*	*	*	DDB_G0272278	2e-11	paralog	32.9058	57.2699	49.7431	35.736	C5
gene_1082	ASU01097	*	*	*	DDB_G0272823	8e-10	paralog	*	*	*	*	*
ADB0001549	ASU01098	*	*	*	DDB_G0267868	5e-24	paralog	31.7456	27.262	26.0942	17.5466	C2
gene_1083	ASU01099	*	*	*	DDB_G0271162	2e-13	paralog	1384.08	6268.73	43753.9	31018.9	C7
gene_1084	ASU01100	PPL_02496	DFA_09375	DDB0186492	DDB_G0285437	2e-76	ortholog	255.465	258.097	493.692	345.518	C7
ADB3000024	ASU01101	*	*	*	DDB_G0275143	9e-19	paralog	88.2848	206.927	218.361	179.426	C5
ADB2001033	ASU01102	PPL_00482	DFA_10819	DDB0204189	DDB_G0282337	0	ortholog	1141.18	460.822	716.608	1923.91	C8
gene_1087	ASU01103	*	*	*	*	*	*	23.0854	332.051	124.918	364.959	C6
gene_1088	ASU01104	PPL_00483	DFA_10818	DDB0238874	mpl3	8e-76	ortholog	204.288	1060.84	405.746	605.813	C4
gene_1089	ASU01105	*	DFA_11637	DDB0231198	DDB_G0284491	3e-17	ortholog	160.891	240.938	48.0851	36.0801	C2
ADB1002693	ASU01106	*	DFA_04841	*	mkcC	4e-149	paralog	214.592	264.719	288.251	472.567	C8
gene_1091	ASU01107	PPL_10380	DFA_01176	DDB0188027	DDB_G0288627	1e-22	ortholog	312.308	204.754	87.0039	355.1	C8
gene_1092	ASU01108	PPL_00490	DFA_10824	DDB0234209	pip5k3	0	ortholog	*	*	*	*	*
gene_1093	ASU01109	*	*	*	*	*	*	60.2488	43.816	165.608	14.363	C3
ADB2004759	ASU01110	PPL_00613	DFA_11832	DDB0217722	DDB_G0275917	1e-168	ortholog	224.612	394.914	178.261	70.4955	C4
gene_1095	ASU01111	PPL_00618	*	*	sky1	1e-72	paralog	319.4	221.689	177.496	172.698	C1
gene_1096	ASU01112	PPL_00619	*	DDB0304655	DDB_G0275631	3e-135	ortholog	175.317	492.553	368.361	815.141	C8
gene_1097	ASU01113	*	DFA_05917	DDB0234244	ap3s1	7e-74	ortholog	64.908	355.668	148.298	257.941	C6
ADB2007832	ASU01114	PPL_00614	DFA_12018	DDB0252573	DDB_G0287643	2e-87	ortholog	197.789	284.921	173.611	68.3023	C2
gene_1099	ASU01115	*	*	*	*	*	*	62.7102	364.77	239.367	65.6729	C5
gene_1100	ASU01116	PPL_00583	DFA_08672	DDB0235221	DDB_G0287405	2e-142	ortholog	1529.91	1859.27	917.472	1709.81	C4
gene_1101	ASU01117	*	*	*	DDB_G0287347	2e-18	paralog	471.162	76.6012	76.9081	33.1158	C1
ADB2007834	ASU01118	PPL_00606	DFA_11928	DDB0231138	ccbl	3e-173	ortholog	588.895	210.331	301.432	287.492	C1
ADB2007835	ASU01119	PPL_00607	DFA_01537	DDB0231130	gcvP	0	ortholog	657.633	58.465	45.7955	25.4735	C1
gene_1104	ASU01120	*	*	*	DDB_G0291470	1e-26	paralog	*	*	*	*	*
gene_1105	ASU01121	PPL_00608	DFA_09970	DDB0230204	DDB_G0287735	6e-86	ortholog	425.83	437.316	296.217	136.115	C2
gene_1106	ASU01122	PPL_01453	DFA_08359	DDB0191362	forC	0	ortholog	82.1098	1283.88	4020.76	2730.67	C7
gene_1107	ASU01123	*	*	DDB0237510	DDB_G0274781	3e-102	ortholog	1672.98	1111.95	242.107	367.788	C2
gene_1108	ASU01124	PPL_04263	DFA_07977	DDB0185123	catA	0	ortholog	7187.4	12504.3	8642.8	6616.06	C4
gene_1109	ASU01125	PPL_04227	DFA_12269	DDB0219284	DDB_G0287909	1e-126	ortholog	89.8467	150.308	137.432	71.3063	C5
gene_1110	ASU01126	*	*	*	DDB_G0279851	1e-53	paralog	52.1506	347.405	88.9099	48.7714	C4
ADB2007838	ASU01127	*	*	*	DDB_G0289127	5e-45	paralog	23.2709	219.023	60.6807	300.561	C6
gene_1112	ASU01128	PPL_08012	DFA_10720	*	*	*	*	*	*	*	*	*
gene_1113	ASU01129	PPL_08010	DFA_00787	DDB0237888	DDB_G0285663	0	ortholog	525.781	466.599	357.949	443.989	C1
gene_1114	ASU01130	PPL_04842	DFA_01832	DDB0231325	argS2	0	ortholog	175.257	63.8151	41.7278	14.2755	C1
gene_1115	ASU01131	PPL_04840	DFA_07252	DDB0233769	DDB_G0289979	0	ortholog	171.651	195.674	180.197	149.801	C4
gene_1116	ASU01132	*	*	DDB0232374	srpRB	2e-50	ortholog	439.495	514.463	392.88	259.635	C2
gene_1117	ASU01133	PPL_04843	*	DDB0305075	DDB_G0279395	3e-53	ortholog	153.647	251.733	235.616	261.968	C6
gene_1118	ASU01134	PPL_04832	DFA_00794	*	DDB_G0271358	6e-10	paralog	*	*	*	*	*
ADB0001562	ASU01135	PPL_04833	DFA_00792	*	*	*	*	440.338	594.818	398.692	282.171	C4
gene_1120	ASU01136	PPL_04809	DFA_05435	DDB0202944	DDB_G0276673	6e-156	ortholog	283.272	232.595	166.943	208.651	C1
ADB2003962	ASU01137	*	*	*	DDB_G0280881	5e-43	paralog	0	117.894	34.8734	361.681	C8
gene_1122	ASU01138	PPL_04256	DFA_04615	*	*	*	*	117.211	443.541	347.649	306.624	C5
ADB2003963	ASU01139	PPL_06951	DFA_01087	DDB0185724	DDB_G0283845	2e-33	ortholog	385.614	877.702	1521.81	817.506	C7
gene_1124	ASU01140	PPL_06940	DFA_05694	DDB0302557	DDB_G0270420	8e-84	ortholog	700.649	837.244	684.592	128.247	C3
ADB2003965	ASU01141	PPL_03069	DFA_07568	DDB0201900	DDB_G0270686	2e-76	ortholog	351.975	255.657	215.768	269.888	C1
gene_1127	ASU01142	PPL_02546	*	*	DDB_G0293392	1e-75	paralog	227.78	1012.69	238.47	549.694	C4
gene_1128	ASU01143	PPL_06863	DFA_03779	DDB0169142	DDB_G0277251	5e-53	ortholog	274.505	134.458	147.928	106.276	C1
gene_1129	ASU01144	PPL_06938	DFA_03800	DDB0229923	DDB_G0277253	2e-157	ortholog	*	*	*	*	*
gene_1130	ASU01145	PPL_06937	DFA_03793	DDB0169144	DDB_G0277255	2e-78	ortholog	*	*	*	*	*
ADB0001565_1	ASU01146	PPL_06936	DFA_03795	DDB0169145	DDB_G0277257	3e-99	ortholog	436.695	511.639	363.695	224.692	C2
gene_1132	ASU01147	*	*	*	*	*	*	946.826	458.873	502.902	384.612	C1
gene_1133	ASU01148	PPL_06934	DFA_03797	DDB0305437	nuf2	1e-31	ortholog	450.404	257.546	479.888	146.663	C3
gene_1134	ASU01149	*	*	*	iliQ	3e-38	paralog	*	*	*	*	*
gene_1135	ASU01150	PPL_06933	DFA_10932	DDB0216429	rio2	9e-159	ortholog	144.369	12.5565	26.8159	11.884	C1
ADB0001567	ASU01151	*	DFA_07756	*	*	*	*	181.214	223.012	96.4737	23.8368	C2
gene_1137	ASU01152	*	*	*	dpp3-1	0	paralog	67.8533	29.7101	22.9072	9.48666	C1
gene_1138	ASU01153	PPL_06931	DFA_10927	DDB0232079	erg24	0	ortholog	7448.48	586.11	265.802	109.508	C1
ADB0001569	ASU01154	PPL_06953	*	*	ypel	7e-28	paralog	89.2178	533.36	315.91	419.255	C6
gene_1139	ASU01155	PPL_06962	DFA_01081	DDB0169078	DDB_G0277217	1e-30	ortholog	188.439	210.185	196.052	166.388	C3
gene_1140	ASU01156	PPL_06963	DFA_00330	*	*	*	*	149.489	1290.11	178.774	798.969	C4
ADB1008403	ASU01157	PPL_06964	DFA_01083	DDB0304431	DDB_G0277313	5e-116	ortholog	195.438	274.581	477.514	153.582	C7
gene_1143	ASU01158	PPL_06959	DFA_01084	DDB0238777	DDB_G0277391	3e-28	ortholog	723.174	851.739	818.221	2240.97	C8
gene_1144	ASU01159	PPL_06958	DFA_01091	DDB0233742	DDB_G0277375	2e-64	ortholog	561.668	584.493	493.064	572.407	C2
gene_1145	ASU01160	PPL_01848	DFA_00799	DDB0304879	rad6	1e-74	ortholog	856.783	1505.39	1101.61	1161.36	C4
gene_1146	ASU01161	PPL_01847	*	DDB0252730	mdn1	0	ortholog	*	*	*	*	*
gene_1147	ASU01162	*	DFA_00798	*	mdn1	0	paralog	*	*	*	*	*
gene_1148	ASU01163	*	*	*	mdn1	2e-150	paralog	*	*	*	*	*
gene_1149	ASU01164	PPL_00953	DFA_02229	DDB0231766	DDB_G0273449	8e-40	ortholog	601.623	1236.42	721.531	1429.34	C6
gene_1150	ASU01165	PPL_01431	DFA_07191	DDB0219303	DDB_G0288111	8e-16	ortholog	67.6232	85.2783	79.9071	25.7045	C3
gene_1151	ASU01166	*	*	*	DDB_G0288121	2e-49	paralog	*	*	*	*	*
ADB1009822	ASU01167	PPL_01436	DFA_00976	DDB0203940	DDB_G0280987	2e-26	ortholog	197.459	149.036	136.034	94.9378	C1
gene_1153	ASU01168	PPL_04613	DFA_09056	DDB0191477	rcdII	7e-68	ortholog	500.557	1625.61	704.787	825.132	C4
gene_1154	ASU01169	PPL_03452	DFA_09055	DDB0184405	DDB_G0292448	7e-82	ortholog	135.859	130.673	105.709	30.3779	C2
gene_1155	ASU01170	*	*	*	*	*	*	55.7374	54.6827	72.5457	28.1473	C3
gene_1156	ASU01171	*	*	*	DDB_G0267868	2e-47	paralog	15.0277	22.4039	9.54095	14.6885	C4
gene_1157	ASU01172	PPL_08992	*	*	*	*	*	1591.79	384.423	97.4945	28.1858	C1
gene_1158	ASU01173	*	*	*	*	*	*	*	*	*	*	*
ADB2007849	ASU01174	*	DFA_06587	DDB0237644	DDB_G0268810	0	ortholog	126.122	37.6919	15.0142	7.33781	C1
ADB0001580	ASU01175	PPL_05480	*	DDB0215364	pefB	2e-78	ortholog	3456.12	3157.53	452.969	2499.21	C2
ADB0001581_1	ASU01176	PPL_05478	DFA_05376	DDB0305660	DDB_G0293074	5e-142	ortholog	1029.59	469.382	344.786	1105.9	C8
ADB0001582	ASU01177	*	*	*	*	*	*	919.872	357.308	189.531	103.264	C1
ADB0001583	ASU01178	*	*	*	*	*	*	0	11.9766	4.94061	20.2834	C6
gene_1162	ASU01179	PPL_09552	DFA_09831	DDB0217527	DDB_G0274879	0	ortholog	375.126	704.813	639.52	572.85	C5
gene_1163	ASU01180	PPL_11812	DFA_00562	DDB0216376	cdk11	4e-130	ortholog	126.309	75.6199	61.3735	70.338	C1
gene_1164	ASU01181	*	DFA_05865	*	gacF	1e-62	paralog	*	*	*	*	*
gene_1165	ASU01182	PPL_11810	DFA_02781	DDB0267033	etnkA	2e-147	ortholog	756.209	202.868	269.308	378.971	C1
gene_1166	ASU01183	*	*	*	bre1	2e-16	paralog	*	*	*	*	*
gene_1167	ASU01184	*	DFA_05863	*	bre1	7e-95	paralog	273.611	286.282	225.952	84.3265	C2
gene_1168	ASU01185	*	*	*	yakA	2e-171	paralog	*	*	*	*	*
ADB0001587	ASU01186	*	*	*	*	*	*	989.467	925.238	407.322	1164.49	C8
gene_1169	ASU01187	PPL_06994	*	*	*	*	*	245.243	338.471	92.1347	82.74	C2
gene_1170	ASU01188	PPL_05037	DFA_11324	DDB0233513	DDB_G0276361	3e-91	ortholog	1473.64	3634.75	3118.42	3494.14	C6
gene_1171	ASU01189	PPL_02557	DFA_11323	DDB0232322	myoG	5e-177	ortholog	*	*	*	*	*
gene_1172	ASU01190	*	*	*	*	*	*	256.01	215.068	228.898	134.619	C3
gene_1173	ASU01191	PPL_00480	DFA_10612	DDB0185798	DDB_G0284021	1e-16	ortholog	380.332	600.19	369.795	199.822	C4
gene_1174	ASU01192	PPL_00465	DFA_06635	DDB0237881	DDB_G0284097	4e-123	ortholog	846.41	1123.25	589.5	401.487	C2
gene_1175	ASU01193	*	*	*	DDB_G0284579	0	paralog	36.5972	40.5335	73.9313	51.4884	C7
gene_1176	ASU01194	*	*	*	DDB_G0283143	2e-17	paralog	*	*	*	*	*
gene_1177	ASU01195	*	*	*	DDB_G0287805	2e-17	paralog	17.0777	81.0093	24.335	276.309	C8
gene_1178	ASU01196	PPL_00471	DFA_06626	DDB0218113	DDB_G0278705	4e-96	ortholog	249.442	392.825	175.401	156.858	C4
gene_1179	ASU01197	PPL_00472	DFA_06625	*	DDB_G0280831	4e-143	paralog	1762.86	2568.72	2068.77	1132.38	C4
ADB0001593	ASU01198	PPL_00474	DFA_06624	DDB0220679	usp39	5e-170	ortholog	148.912	158.266	109.909	34.5682	C2
gene_1182	ASU01199	*	*	*	erkA	7e-32	paralog	36.2025	36.271	18.5559	4.30003	C2
gene_1183	ASU01200	*	*	*	DDB_G0278897	6e-42	paralog	196.675	1773.18	1318.18	2356.31	C6
gene_1184	ASU01201	*	DFA_07383	DDB0233505	DDB_G0280765	2e-119	ortholog	308.226	222.588	126.693	116.943	C2
gene_1185	ASU01202	*	DFA_02863	DDB0233044	lvsC	0	ortholog	*	*	*	*	*
gene_1186	ASU01203	PPL_09269	*	*	sigB	4e-59	paralog	54.1351	100.884	81.0047	172.246	C8
gene_1187	ASU01204	PPL_02564	DFA_09761	*	DDB_G0272020	2e-70	paralog	578.683	652.943	530.555	989.911	C8
gene_1188	ASU01205	PPL_02563	DFA_11617	DDB0302479	mvk	2e-107	ortholog	421.219	298.609	602.665	1038.85	C8
gene_1189	ASU01206	PPL_02554	DFA_10706	DDB0231508	pldC	0	ortholog	188.493	275.134	230.237	568.251	C8
gene_1190	ASU01207	*	DFA_06012	DDB0205455	DDB_G0278439	4e-12	ortholog	79.9677	93.7994	3602.82	20233.4	C8
gene_1191	ASU01208	*	*	*	*	*	*	*	*	*	*	*
gene_1192	ASU01209	PPL_02098	DFA_07330	DDB0189000	DDB_G0290619	1e-29	ortholog	354.763	344.991	308.777	332.071	C2
ADB0001599	ASU01210	PPL_02084	DFA_07807	DDB0220116	plbG	2e-131	ortholog	1143.85	460.295	429.549	750.887	C1
gene_1194	ASU01211	*	*	*	DDB_G0290545	3e-39	paralog	68.3051	68.9828	12.649	29.6721	C2
gene_1195	ASU01212	PPL_02082	DFA_07810	DDB0237630	DDB_G0275005	2e-86	ortholog	*	*	*	*	*
ADB0001602	ASU01213	*	*	*	*	*	*	*	*	*	*	*
ADB0001604	ASU01214	*	*	*	DDB_G0275255	9e-10	paralog	2.92019	12.1682	841.085	6643.41	C8
gene_1197	ASU01215	*	*	*	DDB_G0275805	0	paralog	163.772	222.536	177.502	230.21	C6
ADB0001605	ASU01216	*	*	*	*	*	*	219	297.802	501.444	701.226	C8
ADB2007863	ASU01217	*	*	*	cnrC	2e-77	paralog	103.428	111.085	112.866	73.0118	C3
ADB2007864	ASU01218	PPL_08383	DFA_05546	DDB0232316	rad51-1	2e-137	ortholog	474.741	544.718	517.04	205.955	C3
gene_1200	ASU01219	*	*	*	DDB_G0275835	2e-17	paralog	308.024	424.109	430.318	316.197	C5
ADB0001606	ASU01220	*	*	*	DDB_G0275603	9e-31	paralog	483.286	571.225	1957.18	630.147	C7
gene_1202	ASU01221	PPL_08377	DFA_04060	DDB0183955	DDB_G0291532	3e-75	ortholog	236.301	329.017	798.376	358.674	C7
gene_1203	ASU01222	*	*	*	DDB_G0288847	1e-37	paralog	*	*	*	*	*
ADB0001608	ASU01223	PPL_09448	DFA_11047	DDB0266772	derl1	4e-38	ortholog	640.983	1947.73	1971.7	544.109	C5
gene_1205	ASU01224	PPL_06483	DFA_11051	DDB0216383	abcG24	3e-173	ortholog	*	*	*	*	*
gene_1206	ASU01225	PPL_08826	DFA_03434	DDB0185051	ndkC-1	2e-64	ortholog	14299.1	14898.2	9460.93	4906.7	C2
gene_1207	ASU01226	PPL_08809	DFA_03432	DDB0203037	DDB_G0273285	2e-103	ortholog	*	*	*	*	*
gene_1208	ASU01227	*	*	*	DDB_G0279933	9e-43	paralog	26.6248	31.7895	5.8291	3.7389	C2
gene_1209	ASU01228	PPL_02421	*	DDB0186027	DDB_G0284481	3e-172	ortholog	310.318	217.071	316.061	288.38	C7
gene_1210	ASU01229	*	*	*	*	*	*	*	*	*	*	*
gene_1211	ASU01230	PPL_03771	DFA_00615	DDB0305009	DDB_G0274609	3e-50	ortholog	327.442	427.423	139.217	42.8638	C2
ADB2007867	ASU01231	PPL_03770	DFA_00617	DDB0231775	cycC	6e-100	ortholog	134.779	146.832	187.737	64.9729	C3
gene_1213	ASU01232	*	*	DDB0185071	vatP	1e-64	ortholog	8774.8	10585.2	17396.3	16648.2	C7
gene_1214	ASU01233	PPL_03764	DFA_00637	DDB0185038	dhkC	3e-113	ortholog	194.432	68.4554	653.258	1681.17	C8
gene_1215	ASU01234	PPL_03765	DFA_11624	DDB0305423	DDB_G0272861	8e-28	ortholog	*	*	*	*	*
gene_1216	ASU01235	PPL_05160	DFA_08077	DDB0233661	DDB_G0275571	8e-48	ortholog	*	*	*	*	*
gene_1217	ASU01236	PPL_09848	DFA_06466	DDB0220118	mkkA	8e-136	ortholog	273.423	186.006	194.443	287.368	C8
gene_1218	ASU01237	PPL_09847	DFA_02057	DDB0266679	ankrd39	1e-44	ortholog	*	*	*	*	*
ADB0001616	ASU01238	*	*	*	*	*	*	*	*	*	*	*
gene_1219	ASU01239	PPL_09843	DFA_04432	DDB0167701	DDB_G0274489	1e-67	ortholog	250.519	76.3021	131.72	28.0575	C1
gene_1220	ASU01240	*	*	*	*	*	*	67.1295	49.9873	168.422	33.5125	C7
gene_1221	ASU01241	PPL_09851	DFA_12026	DDB0191338	gol	3e-141	ortholog	136.171	187.268	183.435	187.777	C6
gene_1222	ASU01242	PPL_09853	DFA_12006	DDB0204121	DDB_G0281269	2e-72	ortholog	354.411	275.218	296.414	162.74	C3
gene_1223	ASU01243	PPL_09854	DFA_12005	DDB0188497	DDB_G0289625	4e-59	ortholog	208.361	247.264	700.118	392.977	C7
ADB2007872	ASU01244	PPL_09855	DFA_12004	DDB0238054	pex11	3e-78	ortholog	640.824	321.643	179.004	252.681	C1
ADB0001618	ASU01245	PPL_09805	*	DDB0190332	DDB_G0269522	4e-58	ortholog	14.8924	277.268	1634.41	2144.44	C8
gene_1226	ASU01246	PPL_09813	DFA_05930	DDB0305644	DDB_G0293014	2e-155	ortholog	3078.69	605.307	306.866	466.484	C1
gene_1227	ASU01247	*	*	*	DDB_G0267610	8e-43	paralog	423.66	494.809	318.222	80.1093	C2
ADB0001620	ASU01248	PPL_09839	DFA_09924	DDB0267017	etfa	7e-137	ortholog	521.144	285.006	330.552	156.967	C1
gene_1229	ASU01249	*	*	*	rab1A	4e-19	paralog	96.7316	271.366	191.925	73.538	C4
gene_1230	ASU01250	*	*	*	DDB_G0267868	3e-53	paralog	72.7983	199.666	81.6986	140.83	C4
gene_1231	ASU01251	PPL_09842	DFA_09863	DDB0233871	mgp4	3e-134	ortholog	5.15984	210.403	54.0487	114.304	C4
gene_1232	ASU01252	*	DFA_11505	*	fam49	8e-155	paralog	646.112	856.252	747.709	821.565	C6
gene_1233	ASU01253	PPL_09801	*	*	*	*	*	159.618	465.961	786.187	1973.57	C8
gene_1234	ASU01254	PPL_09800	DFA_11502	DDB0185835	DDB_G0284083	2e-48	ortholog	73.6713	227.61	343.726	1654.76	C8
ADB2007875	ASU01255	*	*	*	vps32	1e-48	paralog	35.568	37.0608	28.2281	133.99	C8
gene_1236	ASU01256	PPL_09799	*	*	*	*	*	979.593	1569.18	1987.85	2528.25	C8
gene_1237	ASU01257	*	*	DDB0266919	DDB_G0273361	2e-42	ortholog	69.146	92.187	50.5303	204.653	C8
gene_1238	ASU01258	*	*	*	nfyC-1	6e-46	paralog	55.2047	93.941	63.3595	348.657	C8
gene_1239	ASU01259	PPL_09822	DFA_11829	*	pepD	0	paralog	1521.48	1166.68	686.479	406.706	C2
ADB1009833	ASU01260	PPL_06809	*	DDB0190759	DDB_G0270040	5e-38	ortholog	183.022	193.68	214.406	95.4231	C3
gene_1241	ASU01261	PPL_06812	DFA_08006	DDB0191402	ubpB	2e-94	ortholog	429.144	480.815	467.583	464.271	C6
gene_1242	ASU01262	*	*	*	*	*	*	*	*	*	*	*
ADB0001625	ASU01263	PPL_09835	DFA_11403	DDB0231065	rps27	1e-38	ortholog	14450.9	5694.35	5387.76	4245.14	C1
ADB0001627_2	ASU01264	PPL_09832	DFA_06541	DDB0185146	mlcR	2e-69	ortholog	1759.56	3343.01	2706.47	4171.31	C6
ADB2007880	ASU01265	PPL_09826	DFA_03030	DDB0233812	dlcC	1e-33	ortholog	640.329	461.308	243.049	90.7078	C2
gene_1246	ASU01266	*	DFA_10413	DDB0233193	snrpD2	1e-37	ortholog	552.98	372.49	329.52	181.987	C1
gene_1247	ASU01267	PPL_04159	*	DDB0235299	ppiD	7e-125	ortholog	955.345	1178.34	503.921	94.3942	C2
gene_1248	ASU01268	PPL_04872	DFA_10168	DDB0229988	DDB_G0276227	3e-63	ortholog	257.667	243.432	230.712	133.295	C3
gene_1249	ASU01269	PPL_04873	DFA_05724	DDB0304495	DDB_G0268260	3e-31	ortholog	55.0624	680.929	487.836	991.284	C6
gene_1250	ASU01270	PPL_04858	DFA_07612	DDB0229956	DDB_G0268876	0	ortholog	*	*	*	*	*
ADB0001630	ASU01271	*	*	*	*	*	*	*	*	*	*	*
gene_1251	ASU01272	*	*	*	DDB_G0268754	6e-80	paralog	82.2408	208.283	1347.19	335.904	C7
gene_1252	ASU01273	PPL_04870	DFA_11594	DDB0232280	gmfA	2e-45	ortholog	3518.61	716.783	195.9	176.725	C1
gene_1253	ASU01274	*	*	*	*	*	*	24.0895	38.6181	8.49678	2.18035	C2
gene_1254	ASU01275	PPL_05899	DFA_01227	DDB0201635	erkA	1e-116	ortholog	486.563	1404.66	739.645	682.833	C4
gene_1255	ASU01276	*	DFA_05725	DDB0233999	DDB_G0282801	6e-177	ortholog	*	*	*	*	*
ADB1009834	ASU01277	*	*	*	DDB_G0267868	1e-38	paralog	48.5987	40.4063	13.7287	6.70903	C2
ADB0001634	ASU01278	PPL_04029	DFA_10167	DDB0190512	DDB_G0269734	2e-44	ortholog	759.905	85.6732	25.4047	19.272	C1
gene_1258	ASU01279	*	*	*	*	*	*	3.52821	399.597	150.51	235.658	C6
ADB5516	ASU01280	PPL_04027	DFA_10123	DDB0232985	psmD6	5e-165	ortholog	1781.84	2392.23	1899.15	769.292	C3
gene_1260	ASU01281	*	*	*	*	*	*	9.32815	1731.61	2091.39	6439.32	C8
gene_1261	ASU01282	PPL_01878	DFA_05620	DDB0206467	DDB_G0280247	1e-62	ortholog	241.365	203.262	114.934	222.812	C1
gene_1262	ASU01283	*	*	*	uduF	4e-19	paralog	704.414	12667.8	25482.8	8606.5	C7
ADB1008671	ASU01284	*	*	*	tgrM1	2e-14	paralog	831.283	4509.67	2627.29	2778.97	C6
gene_1264	ASU01285	*	*	*	DDB_G0268158	7e-48	paralog	360.827	9.38033	0	3.97222	C1
ADB2007886	ASU01286	PPL_04670	DFA_11353	*	gnt14	2e-79	paralog	79.3151	144.192	150.798	208.722	C8
gene_1266	ASU01287	PPL_10382	DFA_05786	DDB0191197	adprt4	6e-71	ortholog	282.551	28.385	27.9056	12.2748	C1
gene_1267	ASU01288	PPL_04684	DFA_11807	DDB0216749	DDB_G0271044	4e-177	ortholog	163.595	233.628	263.235	88.5647	C3
gene_1268	ASU01289	*	*	*	DDB_G0267868	5e-20	paralog	55.4459	73.53	40.6703	14.37	C2
gene_1269	ASU01290	*	*	*	DDB_G0290545	1e-15	paralog	31.6493	52.3212	26.688	11.2785	C4
ADB0001641	ASU01291	*	*	*	*	*	*	*	*	*	*	*
gene_1270	ASU01292	*	*	*	DDB_G0285743	8e-16	paralog	*	*	*	*	*
gene_1271	ASU01293	*	*	*	*	*	*	*	*	*	*	*
gene_1272	ASU01294	*	*	*	*	*	*	*	*	*	*	*
gene_1273	ASU01295	*	*	*	*	*	*	*	*	*	*	*
gene_1274	ASU01296	*	*	*	*	*	*	*	*	*	*	*
gene_1275	ASU01297	*	*	*	*	*	*	*	*	*	*	*
gene_1276	ASU01298	*	*	*	DDB_G0267868	1e-36	paralog	*	*	*	*	*
gene_1277	ASU01299	*	*	*	*	*	*	12.0224	18.5009	30.5322	3.91739	C3
gene_1278	ASU01300	PPL_04653	DFA_11296	DDB0233383	lsm5	2e-37	ortholog	556.624	414.486	247.005	95.8769	C2
gene_1279	ASU01301	PPL_04652	DFA_11295	DDB0189978	DDB_G0268718	2e-175	ortholog	129.893	75.4926	39.0423	31.9656	C1
gene_1280	ASU01302	*	*	*	*	*	*	118.915	149.351	151.313	96.0589	C3
gene_1281	ASU01303	PPL_04677	DFA_11784	DDB0190874	DDB_G0270200	2e-173	ortholog	175.681	203.032	152.938	109.819	C2
ADB2006675	ASU01304	PPL_09508	DFA_11302	DDB0252840	DDB_G0269062	3e-128	ortholog	346.994	347.802	270.751	229.084	C2
gene_1283	ASU01305	PPL_04638	DFA_11424	DDB0231100	pyd1	0	ortholog	1372.87	2525.85	1840.65	956.604	C4
ADB2006054	ASU01306	PPL_04680	DFA_11361	DDB0189324	DDB_G0267496	0	ortholog	227.734	118.134	112.474	121.686	C1
gene_1285	ASU01307	*	*	*	*	*	*	*	*	*	*	*
gene_1286	ASU01308	PPL_09497	DFA_11362	DDB0232051	sgmD	1e-97	ortholog	181.865	206.527	306.258	88.3828	C3
ADB2007889	ASU01309	PPL_12241	*	DDB0231622	H2Bv3	8e-39	ortholog	174.511	221.326	151.982	41.5117	C2
ADB2007890	ASU01310	*	*	*	H2Bv3	2e-32	paralog	*	*	*	*	*
gene_1288	ASU01311	*	*	*	*	*	*	*	*	*	*	*
gene_1289	ASU01312	*	*	DDB0219945	dmtA	9e-48	ortholog	2.9174	270.323	443.79	4909.57	C8
gene_1290	ASU01313	PPL_04667	*	DDB0230010	DDB_G0292350	0	ortholog	229.978	118.668	70.1794	102.488	C1
gene_1291	ASU01314	PPL_05178	DFA_00389	DDB0216378	dst2	7e-167	ortholog	*	*	*	*	*
gene_1292	ASU01315	*	*	*	*	*	*	122.61	348.256	248.674	473.368	C6
gene_1293	ASU01316	PPL_05180	DFA_00388	DDB0203824	DDB_G0276383	7e-132	ortholog	3.89638	174.831	148.443	10.8282	C5
ADB2005229	ASU01317	*	*	*	DDB_G0279933	8e-31	paralog	24.5734	42.8399	17.0647	13.761	C4
gene_1294	ASU01318	PPL_11960	DFA_00353	DDB0202133	DDB_G0268334	1e-125	ortholog	*	*	*	*	*
gene_1295	ASU01319	*	*	*	DDB_G0282209	8e-130	paralog	522.87	2261.45	454.988	185.097	C4
gene_1296	ASU01320	PPL_04642	*	*	erg24	0	paralog	1191.39	43.4237	9.28964	4.08654	C1
ADB1009837	ASU01321	*	*	*	*	*	*	*	*	*	*	*
ADB0003794	ASU01322	PPL_02186	DFA_04252	DDB0229392	rab6	4e-96	ortholog	663.038	1054.58	1249.92	1422.26	C6
gene_1298	ASU01323	PPL_04524	*	*	DDB_G0270212	6e-30	paralog	1.93006	4917.87	143.995	90.4009	C4
ADB2006122	ASU01324	PPL_09613	DFA_05244	DDB0202331	DDB_G0268990	2e-62	ortholog	87.2236	84.8808	43.1634	14.209	C2
gene_1300	ASU01325	PPL_08072	DFA_04463	DDB0231108	pckA	0	ortholog	740.297	1047.66	262.768	62.6572	C2
gene_1301	ASU01326	*	*	DDB0232328	DDB_G0271784	3e-63	ortholog	45.0203	50.0844	71.0301	329.152	C8
gene_1302	ASU01327	*	*	*	*	*	*	*	*	*	*	*
gene_1303	ASU01328	*	DFA_04467	*	DDB_G0271806	4e-115	paralog	*	*	*	*	*
ADB0004259	ASU01329	PPL_08075	DFA_04348	DDB0237557	DDB_G0292132	5e-136	ortholog	229.775	491.59	131.873	269.794	C4
gene_1305	ASU01330	*	*	*	*	*	*	*	*	*	*	*
gene_1306	ASU01331	*	*	*	DDB_G0274149	4e-27	paralog	*	*	*	*	*
gene_1307	ASU01332	*	DFA_10925	*	DDB_G0268872	6e-35	paralog	*	*	*	*	*
gene_1308	ASU01333	*	*	*	*	*	*	*	*	*	*	*
gene_1309	ASU01334	PPL_04693	DFA_11193	DDB0188988	DDB_G0290605	6e-64	ortholog	71.0593	19.5281	12.0852	12.4031	C1
gene_1310	ASU01335	*	*	*	*	*	*	86.7676	90.4946	40.6536	5.96008	C2
gene_1311	ASU01336	*	*	*	*	*	*	110.882	106.65	102.892	41.6844	C3
gene_1312	ASU01337	PPL_08032	DFA_04300	*	*	*	*	186.433	104.602	164.988	93.4037	C1
gene_1313	ASU01338	PPL_06996	DFA_10906	DDB0233663	DDB_G0276445	0	ortholog	4473.46	10079.6	13521.1	2400.93	C5
gene_1314	ASU01339	*	DFA_11053	DDB0184539	DDB_G0292744	2e-56	ortholog	54.8421	144.431	88.0859	38.2885	C4
gene_1315	ASU01340	*	*	*	*	*	*	*	*	*	*	*
ADB0003798	ASU01341	PPL_05471	*	*	*	*	*	19.9658	259.991	767.915	429.091	C7
gene_1316	ASU01342	PPL_00723	DFA_08242	*	*	*	*	19.4819	23.422	23.1919	62.1509	C8
ADB0003799	ASU01343	PPL_05472	DFA_07976	*	*	*	*	*	*	*	*	*
gene_1318	ASU01344	*	*	*	*	*	*	*	*	*	*	*
ADB2007899	ASU01345	PPL_05473	DFA_07958	DDB0237873	sec20	3e-47	ortholog	156.088	262.111	194.955	105.254	C4
gene_1320	ASU01346	*	*	*	ndufa8	1e-12	paralog	164.71	126.739	88.8899	19.6768	C2
gene_1321	ASU01347	*	DFA_05810	*	ndrC	2e-177	paralog	89.5371	131.334	81.276	149.509	C6
gene_1322	ASU01348	*	*	*	*	*	*	188.846	444.313	553.386	612.914	C6
gene_1323	ASU01349	PPL_11936	DFA_05820	DDB0305361	DDB_G0271396	4e-85	ortholog	158.989	167.119	127.982	115.625	C2
gene_1324	ASU01350	PPL_11935	DFA_05819	DDB0216803	cog8	2e-84	ortholog	235.145	199.187	174.072	55.6729	C2
ADB2007901	ASU01351	PPL_04267	DFA_05822	DDB0238675	DDB_G0288551	5e-137	ortholog	255.649	9.41444	42.0413	23.4495	C1
gene_1326	ASU01352	PPL_04266	DFA_10109	DDB0267130	DDB_G0288549	8e-39	ortholog	126.625	153.844	126.941	124.855	C4
gene_1327	ASU01353	*	*	*	*	*	*	*	*	*	*	*
gene_1328	ASU01354	PPL_02938	DFA_08925	DDB0233866	DDB_G0288947	0	ortholog	*	*	*	*	*
gene_1329	ASU01355	PPL_04487	DFA_01523	DDB0231037	gtf2h4	1e-105	ortholog	221.741	404.839	161.264	126.102	C4
ADB0003804_2	ASU01356	*	*	*	DDB_G0279933	6e-51	paralog	151.448	484.458	163.704	161.315	C4
gene_1331	ASU01357	*	*	*	*	*	*	*	*	*	*	*
gene_1332	ASU01358	*	*	*	*	*	*	*	*	*	*	*
ADB3000029	ASU01359	*	*	*	*	*	*	4.10556	19.086	21.1791	6.1304	C5
gene_1333	ASU01360	*	*	*	DDB_G0281485	2e-96	paralog	49.4452	122.962	613.411	957.316	C8
ADB2006026	ASU01361	*	DFA_11222	DDB0219386	DDB_G0288871	5e-13	ortholog	3.62165	104.519	1279.26	4791.45	C8
gene_1335	ASU01362	*	DFA_11219	*	gefQ	7e-70	paralog	*	*	*	*	*
gene_1336	ASU01363	PPL_01054	DFA_07506	DDB0214831	rhgB	3e-163	ortholog	4283.26	101.924	139.608	214.061	C1
gene_1337	ASU01364	*	*	*	*	*	*	24.4046	643.834	40.1209	107.911	C4
gene_1338	ASU01365	*	*	*	*	*	*	28.2369	623.789	46.2658	104.613	C4
gene_1339	ASU01366	*	*	*	DDB_G0276445	9e-126	paralog	35.7409	394.396	363.079	50.8141	C5
ADB2004547	ASU01367	*	*	*	DDB_G0284631	9e-35	paralog	18.846	15.86	37.391	264.788	C8
ADB2007906	ASU01368	*	*	*	CYP508A2-1	7e-94	paralog	0	0	0	33.5813	C8
ADB0003808	ASU01369	PPL_01964	DFA_08158	DDB0232269	DDB_G0275755	7e-56	ortholog	1472.22	1526.39	399.279	283.257	C2
ADB2007908	ASU01370	PPL_01966	DFA_07260	DDB0231759	elp2	0	ortholog	360.36	179.431	169.899	97.9802	C1
gene_1344	ASU01371	PPL_01967	*	DDB0191229	abcG2	0	ortholog	368.486	2027.07	546.272	1022.21	C4
gene_1345	ASU01372	*	*	*	DDB_G0279933	7e-31	paralog	85.2656	131.489	46.9775	17.7939	C2
gene_1346	ASU01373	PPL_01086	DFA_00507	DDB0191013	DDB_G0270382	1e-53	ortholog	308.324	562.089	542.636	370.928	C5
ADB0003812	ASU01374	*	*	*	*	*	*	176.964	1.84983	3.05355	1.56672	C1
ADB2007909	ASU01375	PPL_09257	DFA_07347	DDB0266666	redC	7e-173	ortholog	139.793	85.8569	16.4854	2.28651	C2
gene_1349	ASU01376	*	*	*	*	*	*	74.7075	43.1141	7.9052	2.02869	C2
ADB0003813	ASU01377	*	*	*	*	*	*	1047.73	108.084	35.9298	16.4628	C1
ADB0003814	ASU01378	*	*	*	*	*	*	744.164	1053.85	798.028	462.246	C4
ADB0003815	ASU01379	PPL_08540	*	DDB0203735	DDB_G0272288	3e-32	ortholog	138.473	313.757	189.381	279.012	C6
ADB2007910	ASU01380	PPL_01804	DFA_11850	DDB0233969	utp6	7e-81	ortholog	123.066	9.23864	34.78	19.559	C1
gene_1354	ASU01381	PPL_12315	DFA_03915	DDB0205566	DDB_G0281415	6e-174	ortholog	264.585	569.124	462.393	158.043	C5
gene_1355	ASU01382	*	DFA_11186	*	DDB_G0289701	9e-15	paralog	246.831	285.672	385.805	209.32	C3
ADB2007911	ASU01383	PPL_01049	DFA_11177	DDB0231185	forF	3e-155	ortholog	*	*	*	*	*
gene_1357	ASU01384	*	*	*	DDB_G0269090	1e-13	paralog	*	*	*	*	*
gene_1358	ASU01385	*	*	*	*	*	*	78.9957	142.182	96.8351	105.754	C4
gene_1359	ASU01386	*	*	*	*	*	*	78.813	48.4314	27.8	16.0487	C1
gene_1360	ASU01387	*	*	*	*	*	*	*	*	*	*	*
gene_1361	ASU01388	*	*	*	*	*	*	*	*	*	*	*
gene_1362	ASU01389	*	*	*	*	*	*	110.45	89.714	86.2511	24.7899	C3
gene_1363	ASU01390	*	*	*	*	*	*	19.6632	43.6441	27.6098	39.4235	C6
gene_1364	ASU01391	*	*	*	*	*	*	*	*	*	*	*
gene_1365	ASU01392	PPL_11913	DFA_06642	DDB0185564	DDB_G0283557	2e-92	ortholog	150.664	113.41	87.8023	99.0057	C1
gene_1366	ASU01393	*	*	*	*	*	*	*	*	*	*	*
ADB0003820	ASU01394	PPL_01695	DFA_11515	DDB0220682	DDB_G0289713	4e-30	ortholog	169.636	238.624	186.799	98.4492	C4
gene_1368	ASU01395	*	*	*	*	*	*	*	*	*	*	*
gene_1369	ASU01396	PPL_01696	DFA_00233	DDB0266857	med7	9e-47	ortholog	*	*	*	*	*
gene_1370	ASU01397	PPL_01697	DFA_00234	DDB0233950	rabggta	2e-90	ortholog	1209.68	236.438	190.841	96.5687	C1
ADB2007912	ASU01398	*	*	*	DDB_G0291476	2e-33	paralog	*	*	*	*	C1
gene_1373	ASU01399	PPL_12570	DFA_10910	DDB0191603	DDB_G0291838	0	ortholog	442.098	368.348	321.89	128.653	C2
gene_1374	ASU01400	PPL_01041	DFA_11373	*	ddx6	0	paralog	668.093	565.197	535.622	389.097	C2
gene_1375	ASU01401	*	DFA_05560	*	*	*	*	8.497	7470.35	890.964	2173.37	C4
gene_1376	ASU01402	PPL_01039	*	*	DDB_G0287427	6e-11	paralog	0	1699.31	156.948	72.9407	C4
gene_1377	ASU01403	PPL_07285	DFA_11472	DDB0267087	DDB_G0293838	5e-53	ortholog	148.418	193.736	165.213	127.171	C4
gene_1378	ASU01404	PPL_02316	DFA_11392	DDB0188178	DDB_G0288929	2e-77	ortholog	*	*	*	*	*
gene_1379	ASU01405	*	*	*	*	*	*	*	*	*	*	*
ADB0003827	ASU01406	*	*	*	*	*	*	12274.1	2319.13	218.146	92.1893	C1
gene_1381	ASU01407	*	*	*	colA	4e-36	paralog	*	*	*	*	*
ADB2007916	ASU01408	PPL_01007	DFA_05378	DDB0231974	gtr3	5e-72	ortholog	88.1482	282.613	346.203	213.557	C5
ADB2007917	ASU01409	PPL_01008	DFA_05379	DDB0231509	DDB_G0286637	3e-126	ortholog	310.392	175.532	43.3335	82.5382	C1
gene_1384	ASU01410	*	*	*	gxcU	5e-155	paralog	120.322	565.745	125.862	121.462	C4
gene_1385	ASU01411	*	*	*	colA	9e-28	paralog	*	*	*	*	*
ADB2007919	ASU01412	*	*	DDB0232257	DDB_G0275039	0	ortholog	1366.83	848.946	1021.32	225.29	C3
gene_1388	ASU01413	PPL_06324	DFA_00276	DDB0187201	DDB_G0286939	2e-36	ortholog	1036.38	620.181	731.728	167.506	C3
gene_1389	ASU01414	*	*	*	*	*	*	8.75638	748.571	210.235	345.942	C4
gene_1390	ASU01415	PPL_06351	DFA_00118	DDB0231328	pheSA	0	ortholog	1102.13	1090.47	720.172	380.39	C2
ADB0003831	ASU01416	*	*	*	DDB_G0272318	2e-50	paralog	154.481	131.025	129.291	100.665	C2
ADB2007921	ASU01417	*	*	*	DDB_G0271544	2e-92	paralog	2.78771	95.6177	227.843	451.032	C8
gene_1393	ASU01418	*	*	*	DDB_G0281619	7e-36	paralog	52.6792	24.873	8.36112	32.767	C1
gene_1394	ASU01419	PPL_05652	DFA_11695	DDB0191117	fszB	4e-100	ortholog	141.034	190.316	107.754	35.1492	C2
ADB0003833	ASU01420	PPL_01808	DFA_07166	DDB0304875	DDB_G0288129	2e-39	ortholog	100.818	131.493	123.58	40.414	C3
gene_1396	ASU01421	PPL_01094	DFA_00033	DDB0231869	drnB	5e-79	ortholog	397.796	449.181	484.084	150.681	C3
gene_1397	ASU01422	*	*	*	*	*	*	*	*	*	*	*
gene_1398	ASU01423	PPL_01807	DFA_07164	DDB0231218	gcvT	2e-157	ortholog	1612.67	534.44	270.231	128.623	C1
ADB2007924	ASU01424	PPL_03658	*	*	DDB_G0271074	2e-26	paralog	52.767	0	5.98256	21.4896	C1
ADB2006297	ASU01425	*	*	*	DDB_G0291472	1e-68	paralog	*	*	*	*	C8
ADB0003836	ASU01426	*	*	*	DDB_G0287929	3e-19	paralog	16.9382	18.7042	9.95795	22.4836	C8
gene_1403	ASU01427	PPL_10946	DFA_02743	DDB0231036	aprA	5e-139	ortholog	34.2362	65.3094	32.1523	19.9848	C4
ADB0003837	ASU01428	PPL_01063	DFA_04791	DDB0206492	DDB_G0280287	2e-51	ortholog	596.686	356.72	377.975	287.599	C1
gene_1405	ASU01429	PPL_12605	DFA_07989	DDB0305115	cdc6	6e-45	ortholog	124.835	203.953	192.718	79.3954	C3
gene_1406	ASU01430	PPL_12602	*	*	gtaX	2e-11	paralog	*	*	*	*	*
gene_1407	ASU01431	*	DFA_07735	*	cplA	0	paralog	3297.12	5575.34	2749.41	1554.97	C4
gene_1408	ASU01432	*	*	*	*	*	*	276.683	236.462	77.5008	32.0951	C2
gene_1409	ASU01433	PPL_12600	*	*	DDB_G0270388	3e-10	paralog	615.332	600.487	503.294	385.49	C2
gene_1410	ASU01434	PPL_12003	DFA_04483	DDB0238599	adprh	2e-107	ortholog	553.987	839.204	357.094	149.422	C2
gene_1411	ASU01435	PPL_11904	DFA_02200	DDB0266830	med14	1e-149	ortholog	*	*	*	*	*
ADB2007928	ASU01436	PPL_11905	DFA_00460	DDB0216291	H3b	4e-68	ortholog	122.203	44.9416	48.4932	2.92813	C1
ADB0003838	ASU01437	PPL_05443	DFA_00178	DDB0237671	DDB_G0287277	1e-68	ortholog	322.307	274.611	57.4036	7.23516	C2
gene_1414	ASU01438	PPL_11906	DFA_00459	DDB0216282	nek2	2e-132	ortholog	409.068	212.173	780.778	37.8638	C3
gene_1415	ASU01439	*	*	*	rpl35a	8e-35	paralog	7387.25	2049.24	1743.17	1678.61	C1
gene_1416	ASU01440	*	*	*	*	*	*	*	*	*	*	*
gene_1417	ASU01441	*	*	*	*	*	*	42.0039	43.6336	16.0017	6.84318	C2
ADB0003840	ASU01442	PPL_11908	DFA_07674	*	*	*	*	151.236	470.949	269.233	136.798	C4
gene_1419	ASU01443	*	DFA_07678	*	*	*	*	60.868	19.515	84.8066	2.20368	C3
gene_1420	ASU01444	*	*	*	*	*	*	*	*	*	*	*
gene_1421	ASU01445	*	*	*	*	*	*	*	*	*	*	*
gene_1422	ASU01446	PPL_11910	DFA_07670	DDB0191053	DDB_G0270428	2e-50	ortholog	289.156	200.377	99.3838	25.0361	C2
gene_1423	ASU01447	*	*	*	gerD	5e-11	paralog	22.5694	140.53	3056.35	22212	C8
gene_1424	ASU01448	PPL_09455	DFA_07604	DDB0204754	DDB_G0282431	1e-48	ortholog	97.348	199.154	298.001	1417.2	C8
gene_1425	ASU01449	PPL_12272	DFA_04734	DDB0237649	DDB_G0283989	0	ortholog	2003.13	1120.58	991.641	519.177	C1
gene_1426	ASU01450	*	*	*	*	*	*	82.5058	90.9695	20.7621	8.19525	C2
gene_1427	ASU01451	*	*	*	*	*	*	*	*	*	*	*
gene_1428	ASU01452	*	*	*	*	*	*	*	*	*	*	*
gene_1429	ASU01453	*	*	*	*	*	*	*	*	*	*	*
gene_1430	ASU01454	*	*	*	*	*	*	504.302	1143.06	338.297	197.176	C4
gene_1431	ASU01455	*	*	*	*	*	*	47.9	198.282	50.0455	55.3136	C4
gene_1432	ASU01456	*	*	*	*	*	*	*	*	*	*	*
gene_1433	ASU01457	*	*	*	*	*	*	*	*	*	*	*
gene_1434	ASU01458	*	*	*	*	*	*	*	*	*	*	*
gene_1435	ASU01459	PPL_12271	DFA_08980	DDB0191457	erkB	2e-179	ortholog	393.505	1170.83	999.948	1606.8	C6
ADB2007933	ASU01460	PPL_12269	DFA_07272	DDB0235253	impa1	2e-115	ortholog	578.26	121.938	66.7344	44.2555	C1
gene_1437	ASU01461	PPL_12238	*	DDB0191474	pikB	0	ortholog	56.5281	158.907	164.189	88.7642	C5
ADB2007934	ASU01462	*	DFA_07692	*	H2Bv3	6e-39	paralog	528.528	220.492	200.466	39.7654	C1
ADB1009404	ASU01463	PPL_00568	DFA_05466	DDB0191443	rpkA	6e-102	ortholog	273.054	221.478	188.111	226.997	C1
gene_1440	ASU01464	PPL_12236	DFA_08916	DDB0305362	dcc1	1e-52	ortholog	93.474	51.7637	98.1628	13.8427	C3
gene_1441	ASU01465	PPL_10697	DFA_06731	*	DDB_G0288221	5e-41	paralog	0	11.0176	2.27293	0	C4
gene_1442	ASU01466	*	*	*	*	*	*	2.32053	17.8541	7.36588	3.77973	C4
gene_1443	ASU01467	PPL_12226	DFA_10245	DDB0219686	DDB_G0291698	2e-36	ortholog	141.076	121.408	78.7496	58.2802	C2
gene_1444	ASU01468	PPL_12229	DFA_03097	DDB0252846	DDB_G0295725	1e-64	ortholog	829.359	1000.97	492.441	237.189	C2
gene_1445	ASU01469	PPL_12230	DFA_03096	DDB0304682	DDB_G0278111	2e-19	ortholog	507.473	378.568	429.706	235.968	C3
gene_1446	ASU01470	PPL_12231	DFA_03095	DDB0204441	DDB_G0278121	7e-89	ortholog	*	*	*	*	*
gene_1447	ASU01471	PPL_12255	DFA_03121	DDB0229908	aco1	0	ortholog	6648.04	5729.44	3272.39	1301.26	C2
gene_1448	ASU01472	PPL_00308	DFA_08919	DDB0232246	DDB_G0272472	6e-54	ortholog	375.9	243.359	193.482	245.267	C1
gene_1449	ASU01473	PPL_00307	DFA_08922	DDB0267090	adcD	3e-19	ortholog	270.617	224.603	126.439	113.175	C2
gene_1452	ASU01474	PPL_09913	DFA_03040	DDB0191442	eif5a	5e-55	ortholog	9824.89	7209.79	4730.98	3606.65	C2
gene_1453	ASU01475	PPL_09914	DFA_03039	DDB0231987	tpsB	0	ortholog	440.939	731.454	1414.52	1663.4	C8
gene_1454	ASU01476	PPL_09915	DFA_03038	*	*	*	*	*	*	*	*	*
ADB0004335	ASU01477	PPL_09863	DFA_03977	DDB0252835	DDB_G0277569	4e-104	ortholog	424.243	654.683	323.175	821.569	C8
gene_1456	ASU01478	*	*	*	forJ	1e-84	paralog	74.3519	563.39	1621.54	4002.49	C8
ADB0004337	ASU01479	*	DFA_10262	DDB0235194	sec61b	8e-19	ortholog	2710.38	2609.63	3184.2	1142.77	C3
gene_1457	ASU01480	PPL_09938	DFA_03555	DDB0231409	pdi2	6e-113	ortholog	6033.29	3678.7	3555.14	1869.32	C1
gene_1458	ASU01481	PPL_09940	DFA_03493	DDB0238375	trmt61	4e-101	ortholog	426.028	278.091	192.165	84.8807	C2
gene_1459	ASU01482	PPL_03533	DFA_10314	DDB0216773	DDB_G0271088	6e-67	ortholog	203.264	348.799	238.77	139.225	C4
gene_1460	ASU01483	*	DFA_10320	*	*	*	*	*	*	*	*	*
gene_1461	ASU01484	*	*	*	*	*	*	*	*	*	*	*
ADB0004340	ASU01485	*	*	*	*	*	*	*	*	*	*	*
gene_1463	ASU01486	*	*	*	DDB_G0276435	2e-11	paralog	157.343	285.56	133.051	35.092	C4
gene_1464	ASU01487	*	*	*	*	*	*	*	*	*	*	*
gene_1465	ASU01488	*	*	*	*	*	*	*	*	*	*	*
gene_1466	ASU01489	*	*	*	*	*	*	*	*	*	*	*
ADB2005995	ASU01490	PPL_03654	DFA_09053	DDB0185376	DDB_G0283127	3e-45	ortholog	1817.77	418.443	51.8481	25.4864	C1
gene_1468	ASU01491	PPL_03655	*	DDB0230115	DDB_G0283121	2e-114	ortholog	475.588	481.126	278.197	227.644	C2
ADB2007946	ASU01492	*	*	*	xpot	1e-157	paralog	130.332	67.192	73.2329	123.994	C1
gene_1471	ASU01493	PPL_03662	*	DDB0266493	ssr3	4e-58	ortholog	2041.96	3705.3	5181.04	1364.46	C5
gene_1472	ASU01494	PPL_03536	DFA_09068	DDB0192091	DDB_G0293682	9e-120	ortholog	758.072	1261.63	1721.65	482.934	C3
ADB1009848	ASU01495	*	*	*	DDB_G0275143	9e-25	paralog	27.5326	25.1576	14.2036	13.4554	C2
gene_1473	ASU01496	*	*	*	*	*	*	*	*	*	*	*
gene_1474	ASU01497	*	*	*	*	*	*	*	*	*	*	*
gene_1475	ASU01498	*	*	*	*	*	*	*	*	*	*	*
gene_1476	ASU01499	*	*	*	*	*	*	*	*	*	*	*
gene_1477	ASU01500	PPL_03685	DFA_10596	DDB0191139	cap	2e-157	ortholog	*	*	*	*	*
gene_1478	ASU01501	PPL_03688	DFA_10606	DDB0233495	xacB	0	ortholog	*	*	*	*	*
gene_1479	ASU01502	PPL_03689	DFA_10309	DDB0234194	ddx18	0	ortholog	312.268	17.5642	61.3534	75.8595	C1
gene_1480	ASU01503	*	*	*	*	*	*	*	*	*	*	*
gene_1481	ASU01504	PPL_03667	*	*	*	*	*	8426.12	69.3475	16.5643	12.3635	C1
gene_1482	ASU01505	PPL_04881	*	*	*	*	*	85.0913	27.2817	6.25277	7.70062	C1
gene_1483	ASU01506	*	*	*	DDB_G0269840	1e-28	paralog	280.369	321.106	281.677	330.673	C6
gene_1484	ASU01507	PPL_03663	DFA_10326	DDB0266859	DDB_G0270664	4e-89	ortholog	214.931	155.446	280.329	63.7842	C3
ADB2007951	ASU01508	PPL_03643	DFA_01356	DDB0216281	prpf4B	5e-168	ortholog	141.631	147.383	143.094	91.3447	C3
gene_1486	ASU01509	*	*	*	gpaF	5e-112	paralog	101.89	461.67	222.621	339.471	C6
gene_1487	ASU01510	PPL_03671	DFA_11230	DDB0191825	DDB_G0293212	2e-155	ortholog	108.486	220.708	153.936	73.9054	C4
gene_1488	ASU01511	PPL_09920	DFA_10607	DDB0305692	DDB_G0278415	2e-77	ortholog	166.876	105.661	85.188	63.5228	C1
gene_1489	ASU01512	*	*	*	nup98	1e-39	paralog	*	*	*	*	*
gene_1490	ASU01513	PPL_09921	DFA_03553	DDB0235244	nup98	2e-152	ortholog	*	*	*	*	*
gene_1491	ASU01514	*	*	*	DDB_G0291396	3e-64	paralog	*	*	*	*	*
gene_1492	ASU01515	PPL_09910	DFA_11662	DDB0238315	DDB_G0291400	2e-80	ortholog	478.716	546.367	580.717	427.699	C3
gene_1493	ASU01516	*	*	*	rps25	9e-25	paralog	10829.7	3833.05	3220.14	2608.43	C1
gene_1494	ASU01517	PPL_09907	DFA_11910	*	*	*	*	*	*	*	*	*
gene_1495	ASU01518	PPL_09943	DFA_10265	DDB0235324	DDB_G0278601	1e-126	ortholog	203.698	262.761	230.329	300.762	C6
gene_1496	ASU01519	PPL_03679	DFA_09054	DDB0185383	DDB_G0283159	2e-18	ortholog	1455.09	868.187	828.305	104.792	C2
gene_1497	ASU01520	*	*	*	*	*	*	*	*	*	*	*
gene_1498	ASU01521	PPL_09946	*	DDB0233774	gacQ	8e-63	ortholog	68.6788	475.455	645.264	1240.08	C8
gene_1499	ASU01522	PPL_05469	DFA_06636	DDB0231217	ireA	1e-157	ortholog	*	*	*	*	*
gene_1500	ASU01523	PPL_04469	DFA_03885	DDB0214818	adprt1A	0	ortholog	916.63	1397.23	563.454	378.76	C2
gene_1501	ASU01524	*	*	*	*	*	*	*	*	*	*	*
gene_1502	ASU01525	PPL_04460	DFA_01957	*	*	*	*	208.194	189.727	52.3696	12.6469	C2
gene_1503	ASU01526	PPL_04461	DFA_01892	DDB0205634	DDB_G0281505	2e-95	ortholog	272.395	84.4308	58.1753	24.3244	C1
gene_1504	ASU01527	PPL_04463	DFA_10595	DDB0191366	prpD	2e-168	ortholog	10956.7	395.772	707.787	241.204	C1
gene_1505	ASU01528	*	*	*	DDB_G0288109	2e-14	paralog	307.175	554.519	595.117	295.572	C5
ADB0004359	ASU01529	PPL_04472	DFA_04691	DDB0201636	empA	2e-77	ortholog	929.161	2042.29	2204.57	955.581	C5
gene_1507	ASU01530	*	*	*	*	*	*	604.472	1381.53	1306.5	4139.78	C8
gene_1508	ASU01531	*	*	*	DDB_G0267868	1e-29	paralog	34.6197	83.2448	55.5477	55.1701	C4
gene_1509	ASU01532	PPL_05737	DFA_00417	DDB0191355	ubqC	7e-54	ortholog	41827.9	10600.2	10820.6	8947.51	C1
gene_1510	ASU01533	*	*	*	DDB_G0268504	0	paralog	*	*	*	*	*
gene_1511	ASU01534	*	*	*	DDB_G0268504	3e-15	paralog	*	*	*	*	*
ADB2000712	ASU01535	PPL_08595	DFA_08764	DDB0205327	DDB_G0278265	7e-107	ortholog	212.092	213.023	114.699	103.449	C2
ADB0004363	ASU01536	*	*	*	*	*	*	8486.53	12144.9	8217.64	6500.54	C4
gene_1513	ASU01537	PPL_03277	DFA_11040	DDB0238276	adh5	3e-141	ortholog	933.786	2176.23	1221.74	399.813	C4
gene_1514	ASU01538	*	*	*	bzpE	1e-20	paralog	10.2541	205.143	43.9451	28.3982	C4
ADB0004366	ASU01539	PPL_04456	DFA_04718	DDB0230187	mdhC	2e-121	ortholog	1722.09	2160.78	1883.75	1149.21	C3
gene_1516	ASU01540	*	*	*	*	*	*	197.834	339.708	381.447	351.942	C6
ADB0004367	ASU01541	*	*	*	*	*	*	64.9038	13.4972	4.17667	27.1476	C1
gene_1518	ASU01542	PPL_07790	DFA_00416	DDB0305516	DDB_G0277007	4e-130	ortholog	548.919	838.138	692.818	388.599	C4
gene_1519	ASU01543	PPL_07788	DFA_00421	DDB0217858	DDB_G0277011	4e-65	ortholog	377.075	294.625	380.298	75.1432	C3
gene_1520	ASU01544	PPL_07787	DFA_00818	*	*	*	*	4612.44	275.863	159.928	167.868	C1
gene_1521	ASU01545	PPL_07783	DFA_11087	DDB0232247	DDB_G0289033	2e-70	ortholog	209.045	252.097	129.525	394.308	C8
gene_1522	ASU01546	*	*	*	drnB	5e-31	paralog	*	*	*	*	*
gene_1523	ASU01547	PPL_00803	DFA_04016	DDB0202677	DDB_G0277003	8e-53	ortholog	197.434	115.008	135.726	45.3008	C1
gene_1524	ASU01548	PPL_00804	DFA_11046	DDB0304833	DDB_G0289429	2e-84	ortholog	782.925	954.471	2764.59	1124.53	C7
gene_1525	ASU01549	*	DFA_06483	*	DDB_G0288005	8e-80	paralog	61.02	40.3498	20.1783	10.3546	C2
gene_1526	ASU01550	*	*	DDB0229928	DDB_G0275255	8e-34	ortholog	7908.25	1767.4	1533.76	2240.19	C1
gene_1527	ASU01551	*	*	*	med14	2e-107	paralog	*	*	*	*	*
gene_1528	ASU01552	PPL_03272	DFA_11045	DDB0191236	abcG16	0	ortholog	26.3988	30.4106	23.3876	15.7524	C2
ADB1009850	ASU01553	*	*	*	*	*	*	48.4509	111.44	30.094	27.4544	C4
gene_1530	ASU01554	*	*	*	*	*	*	*	*	*	*	*
gene_1531	ASU01555	*	*	*	*	*	*	125.028	243.982	139.301	81.7659	C4
gene_1532	ASU01556	*	*	*	*	*	*	*	*	*	*	*
gene_1533	ASU01557	*	*	*	DDB_G0267868	3e-26	paralog	*	*	*	*	*
ADB1009851	ASU01558	*	*	*	DDB_G0291470	3e-27	paralog	2.77795	13.3594	2.20509	4.52518	C4
gene_1535	ASU01559	*	*	*	*	*	*	176.547	149.226	186.821	87.1532	C3
ADB0004373	ASU01560	*	*	*	*	*	*	44.3258	61.4904	46.6795	36.7987	C4
ADB0004374	ASU01561	*	*	*	DDB_G0280513	1e-10	paralog	21.3729	65.0955	40.9916	19.5846	C4
gene_1538	ASU01562	*	*	*	DDB_G0280513	8e-12	paralog	*	*	*	*	*
ADB3000031	ASU01563	*	*	*	*	*	*	*	*	*	*	*
gene_1540	ASU01564	PPL_05732	DFA_03648	DDB0188412	DDB_G0289415	2e-150	ortholog	360.066	8.685	90.9248	135.15	C1
gene_1541	ASU01565	PPL_05730	DFA_11081	DDB0233867	DDB_G0289439	5e-40	ortholog	3645.03	3726.59	2916.09	1176.99	C2
gene_1542	ASU01566	PPL_05844	DFA_01754	DDB0184498	DDB_G0292644	7e-80	ortholog	1526.02	535.347	1550.46	2259.8	C8
gene_1543	ASU01567	PPL_08313	DFA_11155	DDB0305715	DDB_G0289421	9e-12	ortholog	*	*	*	*	*
gene_1544	ASU01568	*	*	*	*	*	*	205.481	222.343	189.458	116.913	C2
gene_1545	ASU01569	*	*	*	DDB_G0269340	2e-45	paralog	1935.87	203.149	21.0924	14.811	C1
gene_1546	ASU01570	*	*	*	DDB_G0284429	8e-46	paralog	0	0	0	0	*
gene_1547	ASU01571	*	*	*	*	*	*	*	*	*	*	*
gene_1548	ASU01572	*	*	*	phg1a	4e-20	paralog	247.106	249.614	161.394	66.9316	C2
gene_1549	ASU01573	PPL_05729	DFA_05424	DDB0190598	DDB_G0269832	3e-17	ortholog	*	*	*	*	*
ADB0004380_1	ASU01574	PPL_08315	DFA_07963	DDB0252832	DDB_G0269636	3e-24	ortholog	*	*	*	*	*
gene_1551	ASU01575	PPL_08319	DFA_07962	DDB0190423	DDB_G0269640	9e-55	ortholog	332.839	180.329	147.124	72.0669	C1
gene_1552	ASU01576	PPL_08320	DFA_07961	DDB0235209	mak16l	4e-91	ortholog	189.335	15.7143	49.5796	26.6168	C1
gene_1553	ASU01577	PPL_05483	DFA_07960	DDB0201792	DDB_G0270592	1e-27	ortholog	1046.22	1300.88	786.486	635.273	C2
gene_1554	ASU01578	*	*	*	DDB_G0269644	6e-117	paralog	657.457	119.152	16.8546	12.2526	C1
gene_1555	ASU01579	PPL_05474	DFA_07957	DDB0190427	DDB_G0269646	3e-15	ortholog	*	*	*	*	*
gene_1556	ASU01580	*	*	*	abcG22	8e-69	paralog	2.69427	205.41	67.3682	227.729	C6
gene_1557	ASU01581	PPL_03676	DFA_08749	DDB0237526	DDB_G0273473	0	ortholog	663.776	353.314	114.078	72.3422	C1
ADB1008213	ASU01582	*	*	DDB0169269	DDB_G0277475	2e-41	ortholog	118.019	44.6294	879.815	4325.88	C8
gene_1560	ASU01583	PPL_03674	DFA_08642	DDB0234201	ddx27	0	ortholog	105.174	8.11169	178.359	878.9	C8
gene_1561	ASU01584	PPL_09087	DFA_08640	DDB0167806	DDB_G0274259	3e-133	ortholog	*	*	*	*	*
gene_1562	ASU01585	*	*	*	DDB_G0274259	6e-70	paralog	*	*	*	*	*
gene_1563	ASU01586	PPL_03691	DFA_06931	DDB0205167	DDB_G0282169	3e-28	ortholog	327.867	508.688	410.52	334.004	C4
gene_1564	ASU01587	PPL_09927	*	DDB0205159	DDB_G0282155	4e-12	ortholog	122.4	123.517	49.3672	40.8596	C2
gene_1565	ASU01588	PPL_09926	DFA_03983	DDB0190716	DDB_G0269986	1e-49	ortholog	*	*	*	*	*
gene_1566	ASU01589	PPL_09953	DFA_10468	DDB0204206	DDB_G0282391	2e-27	ortholog	150.909	147.381	70.0181	139.309	C2
gene_1567	ASU01590	*	*	*	H3a	2e-58	paralog	136.2	132.65	114.212	108.148	C2
gene_1568	ASU01591	PPL_02475	DFA_06218	DDB0231757	elp1	0	ortholog	295.12	231.786	201.321	91.9712	C2
gene_1569	ASU01592	PPL_02169	DFA_07541	DDB0237691	DDB_G0293770	7e-159	ortholog	916.089	1238.55	1013.33	1162.51	C6
gene_1570	ASU01593	*	*	*	*	*	*	*	*	*	*	*
ADB2007973	ASU01594	PPL_07289	DFA_01591	DDB0231545	syn8B	5e-65	ortholog	355.161	284.438	256.559	292.831	C1
ADB0001155	ASU01595	PPL_07288	DFA_07222	DDB0231305	serS	0	ortholog	2022.27	1689.04	1525.9	698.748	C2
gene_1573	ASU01596	*	*	*	*	*	*	*	*	*	*	*
gene_1574	ASU01597	*	*	*	*	*	*	*	*	*	*	*
ADB0001157	ASU01598	*	*	*	*	*	*	403.077	1082.86	2187.81	8577.77	C8
ADB0001158	ASU01599	*	*	*	*	*	*	142.934	99.8907	201.811	681.542	C8
gene_1576	ASU01600	PPL_06997	DFA_02285	DDB0232112	gnrC	7e-132	ortholog	*	*	*	*	*
gene_1577	ASU01601	PPL_07260	DFA_00679	DDB0234041	DDB_G0283355	0	ortholog	744.308	126.377	174.192	302.522	C1
gene_1578	ASU01602	*	*	*	*	*	*	*	*	*	*	*
gene_1579	ASU01603	*	*	*	*	*	*	*	*	*	*	*
gene_1580	ASU01604	*	*	*	DDB_G0277043	2e-72	paralog	261.733	212.409	142.81	62.7354	C2
gene_1581	ASU01605	PPL_07276	DFA_01679	DDB0191174	efa1B	2e-66	ortholog	6716.7	5666.1	4660.54	3373.07	C2
gene_1582	ASU01606	*	*	*	*	*	*	*	*	*	*	*
gene_1583	ASU01607	*	*	*	*	*	*	*	*	*	*	*
ADB2000011	ASU01608	PPL_07277	DFA_01678	DDB0218563	DDB_G0284011	8e-96	ortholog	613.556	120.234	15.4735	14.0118	C1
ADB2007976	ASU01609	PPL_07263	*	DDB0233388	DDB_G0276791	0	ortholog	61.7451	214.379	378.486	682.851	C8
gene_1586	ASU01610	PPL_07264	DFA_00988	DDB0229441	rheb	4e-79	ortholog	1056.67	546.162	563.743	937.105	C1
ADB0001161	ASU01611	PPL_01446	DFA_08884	*	DDB_G0295689	8e-17	paralog	1.21884	215.737	1046.79	1607.54	C8
gene_1587	ASU01612	PPL_12535	DFA_00282	DDB0218653	DDB_G0285055	2e-146	ortholog	*	*	*	*	*
gene_1588	ASU01613	*	DFA_08969	DDB0302514	ubr7	7e-66	ortholog	130.19	120.611	136.92	40.9868	C3
gene_1589	ASU01614	PPL_05958	DFA_02244	DDB0233168	sf3b1	0	ortholog	342.673	406.749	508.006	499.261	C7
gene_1590	ASU01615	PPL_04623	*	*	*	*	*	*	*	*	*	*
gene_1591	ASU01616	PPL_12040	DFA_06386	DDB0185222	ppp4C	2e-178	ortholog	1508.04	1719.44	961.221	844.532	C2
gene_1592	ASU01617	PPL_12046	DFA_06382	DDB0232002	ku80	0	ortholog	253.847	172.559	196.362	73.2837	C3
ADB0001164	ASU01618	*	*	*	*	*	*	41.7431	67.4124	49.0803	35.2612	C4
gene_1593	ASU01619	PPL_04124	*	*	H3a	2e-58	paralog	49.9807	88.2656	70.2305	46.717	C4
gene_1594	ASU01620	PPL_12048	DFA_06290	DDB0191503	pats1	0	ortholog	334.964	285.384	258.44	393.484	C8
gene_1595	ASU01621	PPL_12050	DFA_11961	DDB0305157	DDB_G0270858	1e-11	ortholog	288.015	42.1	9.72666	118.367	C1
gene_1596	ASU01622	PPL_12001	DFA_08191	DDB0304413	ipo13A	5e-144	ortholog	*	*	*	*	*
gene_1597	ASU01623	*	*	*	DDB_G0279791	2e-33	paralog	478.179	2600.91	2289.58	5592.66	C8
gene_1598	ASU01624	PPL_00443	DFA_04759	*	DDB_G0270868	1e-13	paralog	*	*	*	*	*
ADB2000022	ASU01625	PPL_04632	*	DDB0205754	DDB_G0279383	3e-62	ortholog	7.11221	196.096	646.754	329.716	C7
gene_1600	ASU01626	PPL_04631	DFA_04763	DDB0229394	rab5B	6e-79	ortholog	607.317	725.864	502.667	714.167	C6
gene_1601	ASU01627	*	*	*	*	*	*	0	4.07093	10.0769	301.644	C8
gene_1602	ASU01628	*	*	*	*	*	*	7.08571	20.4465	26.9949	55.4104	C8
ADB2007983	ASU01629	*	*	*	DDB_G0276461	5e-112	paralog	0.972002	198.16	1935.12	1093.16	C7
gene_1604	ASU01630	*	*	*	DDB_G0288643	4e-11	paralog	*	*	*	*	*
gene_1605	ASU01631	*	*	*	*	*	*	*	*	*	*	*
gene_1606	ASU01632	PPL_06683	DFA_03521	DDB0219365	DDB_G0288643	2e-24	ortholog	*	*	*	*	*
gene_1607	ASU01633	PPL_06702	DFA_00402	DDB0229437	rapB	1e-79	ortholog	*	*	*	*	*
gene_1608	ASU01634	PPL_06690	DFA_00401	*	*	*	*	184.94	41.6657	8.59464	38.6781	C1
ADB0001171	ASU01635	*	*	*	osbD	6e-113	paralog	123.507	293.72	350.612	684.305	C8
gene_1611	ASU01636	PPL_05905	DFA_05184	DDB0232930	psmA5	5e-122	ortholog	2134.54	3054.14	2342.46	581.183	C3
ADB2007987	ASU01637	PPL_05906	DFA_00506	DDB0233795	gacX	0	ortholog	513.076	366.577	140.871	174.586	C2
ADB2003726	ASU01638	PPL_05058	DFA_10152	DDB0216569	DDB_G0268552	2e-84	ortholog	265.238	81.5315	31.4673	82.4087	C1
gene_1614	ASU01639	*	*	*	DDB_G0267868	1e-50	paralog	39.0934	86.1403	80.1029	37.6317	C5
gene_1615	ASU01640	*	*	*	dhkL	1e-135	paralog	104.653	1152.38	381.893	1335.56	C6
ADB2007988	ASU01641	PPL_02717	DFA_05477	DDB0232369	rad54	0	ortholog	134.357	327.196	200.785	107.11	C4
gene_1617	ASU01642	PPL_01486	DFA_05364	DDB0205753	DDB_G0279381	9e-12	ortholog	*	*	*	*	*
gene_1618	ASU01643	PPL_04035	DFA_11065	DDB0231143	smc6	0	ortholog	333.68	347.504	268.996	162.004	C2
ADB0001178	ASU01644	PPL_04034	*	*	*	*	*	62.2737	68.9723	45.6787	58.4085	C2
ADB2002094	ASU01645	*	DFA_11067	DDB0188206	DDB_G0289007	3e-81	ortholog	228.716	41.339	62.739	127.531	C1
ADB2007990	ASU01646	PPL_04912	DFA_11088	DDB0266389	slc44a2	0	ortholog	641.29	538.487	110.725	119.004	C2
ADB2007991	ASU01647	PPL_04910	DFA_11082	DDB0231511	panC	5e-79	ortholog	122.811	211.379	46.1691	17.1115	C2
ADB0001179	ASU01648	*	*	*	*	*	*	87.6364	651.42	1940.63	1018.74	C7
gene_1624	ASU01649	*	*	*	*	*	*	*	*	*	*	*
ADB2002097_1	ASU01650	PPL_04906	DFA_06584	DDB0185769	DDB_G0283951	9e-169	ortholog	384.854	295.413	215.631	87.1042	C2
gene_1626	ASU01651	*	*	*	*	*	*	*	*	*	*	*
gene_1627	ASU01652	*	*	*	rps7	3e-72	paralog	1868.04	176.746	260.365	413.223	C1
gene_1628	ASU01653	PPL_05006	DFA_11064	DDB0220489	arpA	0	ortholog	709.628	353.972	442.169	294.904	C1
gene_1629	ASU01654	*	*	*	rcdBB	8e-35	paralog	0	4.64556	0.958543	2.95029	C6
ADB2002102	ASU01655	*	*	*	rcdBB	6e-39	paralog	0	20.478	4.22448	8.67122	C4
gene_1631	ASU01656	PPL_09991	DFA_06100	DDB0229344	DDB_G0269628	6e-95	ortholog	184.609	1011.03	380.393	880.791	C6
ADB0001184_1	ASU01657	PPL_09990	DFA_09112	DDB0234151	gcdh	0	ortholog	1618.49	151.276	134.334	153.731	C1
ADB0001185_2	ASU01658	PPL_09989	DFA_10146	DDB0238115	yipf5	3e-76	ortholog	*	*	*	*	*
gene_1634	ASU01659	PPL_09993	DFA_10118	*	tgrM2	3e-19	paralog	*	*	*	*	*
gene_1635	ASU01660	PPL_09994	DFA_10150	DDB0220706	dng1	5e-33	ortholog	87.4537	123.007	114.931	86.5524	C5
gene_1636	ASU01661	PPL_09992	DFA_11518	DDB0232967	psmC3	0	ortholog	2841.03	3570.91	3452.78	1342.54	C3
gene_1637	ASU01662	PPL_09985	DFA_06589	*	*	*	*	*	*	*	*	*
gene_1638	ASU01663	*	*	*	*	*	*	*	*	*	*	*
ADB2002107	ASU01664	PPL_09983	DFA_08100	DDB0185773	DDB_G0283959	7e-35	ortholog	21.8359	25.2023	4.62147	5868.04	C8
gene_1640	ASU01665	*	*	*	pkaC	1e-119	paralog	*	*	*	*	*
gene_1641	ASU01666	*	*	*	*	*	*	*	*	*	*	*
ADB2007998	ASU01667	PPL_05048	*	*	DDB_G0290659	4e-42	paralog	205.081	74.3932	19.5312	3.81823	C1
gene_1643	ASU01668	*	*	*	*	*	*	*	*	*	*	*
gene_1644	ASU01669	*	*	*	*	*	*	149.365	31.7724	31.9155	2272.98	C8
ADB2008000	ASU01670	PPL_09274	DFA_04123	DDB0233962	exoc4	0	ortholog	210.986	271.185	213.524	139.708	C4
gene_1646	ASU01671	PPL_09250	DFA_03364	DDB0216218	rsc5	5e-98	ortholog	5.15008	914.358	207.622	529.361	C6
gene_1647	ASU01672	PPL_09259	*	DDB0214817	ndkM	1e-60	ortholog	10946.5	10533.6	5253.14	2550.27	C2
gene_1648	ASU01673	PPL_12549	DFA_03513	*	cbpP	7e-33	paralog	722.521	1191	1746.98	4217.53	C8
gene_1649	ASU01674	*	*	*	lysA	2e-90	paralog	0	135.926	310.283	175.293	C7
gene_1650	ASU01675	PPL_09220	DFA_00649	DDB0232106	DDB_G0292058	1e-121	ortholog	340.782	1278.86	321.447	802.015	C4
gene_1651	ASU01676	*	*	*	*	*	*	*	*	*	*	*
gene_1652	ASU01677	PPL_06248	*	*	DDB_G0292058	3e-68	paralog	*	*	*	*	*
gene_1653	ASU01678	*	*	*	*	*	*	*	*	*	*	*
ADB0001196	ASU01679	PPL_06727	DFA_09250	DDB0219953	DDB_G0286481	1e-134	ortholog	409.916	57.7631	58.1931	64.2753	C1
gene_1655	ASU01680	PPL_06726	DFA_05900	DDB0237605	mcfL	3e-134	ortholog	473.371	58.019	26.7769	49.1342	C1
gene_1656	ASU01681	*	*	*	*	*	*	329.421	350.293	177.199	563.48	C8
gene_1657	ASU01682	*	*	*	rpl18	3e-73	paralog	5094.76	1979.19	1821.01	1260.1	C1
gene_1658	ASU01683	*	DFA_09914	DDB0305015	DDB_G0267458	3e-112	ortholog	1019.16	819.784	552.732	293.251	C2
gene_1659	ASU01684	PPL_05911	DFA_03523	DDB0302503	DDB_G0272544	7e-120	ortholog	49.805	17.0617	27.6154	87.2488	C8
gene_1660	ASU01685	PPL_05910	DFA_00375	*	*	*	*	91.1743	63.7771	63.315	18.5662	C3
gene_1661	ASU01686	PPL_05909	DFA_05727	DDB0205685	DDB_G0279263	4e-96	ortholog	403.809	346.057	263.185	148.681	C2
gene_1662	ASU01687	*	*	*	*	*	*	*	*	*	*	*
gene_1663	ASU01688	*	*	*	roco4	0	paralog	296.661	348.136	122.975	149.003	C2
gene_1664	ASU01689	PPL_09271	DFA_11520	DDB0304823	DDB_G0288227	1e-62	ortholog	220.642	20.1762	50.5604	37.3365	C1
ADB2004042	ASU01690	*	*	*	DDB_G0279933	8e-24	paralog	*	*	*	*	*
gene_1665	ASU01691	PPL_03987	DFA_03403	DDB0302518	DDB_G0270972	2e-57	ortholog	536.885	826.32	2035.15	6543.52	C8
gene_1666	ASU01692	*	*	*	DDB_G0269864	8e-101	paralog	*	*	*	*	*
gene_1667	ASU01693	*	*	*	*	*	*	7048.88	7263.05	3088.33	7604.1	C2
gene_1668	ASU01694	PPL_03975	*	*	*	*	*	1756.33	1057.51	741.056	474.116	C1
gene_1669	ASU01695	PPL_03974	*	DDB0234024	vps37	1e-15	ortholog	280.245	453.525	338.916	354.177	C4
ADB0001208	ASU01696	*	*	*	*	*	*	*	*	*	*	*
gene_1670	ASU01697	PPL_03973	DFA_11537	DDB0190063	DDB_G0268822	6e-76	ortholog	*	*	*	*	*
gene_1671	ASU01698	PPL_06276	DFA_05082	DDB0233307	clcF	0	ortholog	431.425	449.949	769.559	672.804	C7
gene_1672	ASU01699	*	*	*	DDB_G0283575	6e-13	paralog	5884.66	521.625	114.776	253.825	C1
gene_1673	ASU01700	PPL_06278	DFA_05837	DDB0304999	strn	5e-136	ortholog	371.81	469.182	359.396	259.708	C4
gene_1674	ASU01701	PPL_06284	DFA_09345	DDB0189949	DDB_G0268684	3e-50	ortholog	240.514	134.859	59.0616	53.5882	C1
gene_1675	ASU01702	PPL_12344	DFA_09324	DDB0233189	DDB_G0272054	3e-44	ortholog	*	*	*	*	*
gene_1676	ASU01703	*	*	*	DDB_G0272054	8e-10	paralog	*	*	*	*	*
gene_1677	ASU01704	PPL_12329	*	DDB0305295	DDB_G0292902	2e-11	ortholog	268.974	161.646	134.304	215.768	C1
gene_1678	ASU01705	PPL_12330	DFA_10046	DDB0219806	DDB_G0292978	6e-12	ortholog	529.713	271.29	211.371	334.607	C1
ADB2008013	ASU01706	*	*	*	Dd5P4	0	paralog	411.596	240.656	125.936	228.946	C1
gene_1680	ASU01707	PPL_12333	*	*	*	*	*	*	*	*	*	*
gene_1681	ASU01708	*	DFA_11433	*	DDB_G0289349	2e-32	paralog	*	*	*	*	*
gene_1682	ASU01709	PPL_07739	DFA_07627	DDB0266643	ahsa	5e-81	ortholog	412.867	476.914	387.965	603.373	C8
gene_1683	ASU01710	*	*	*	*	*	*	212.888	107.997	361.796	21.5841	C3
gene_1684	ASU01711	PPL_07740	DFA_00396	DDB0190476	DDB_G0269692	1e-32	ortholog	162.95	350.639	430.679	1510.63	C8
gene_1685	ASU01712	PPL_12370	*	*	acaA	3e-67	paralog	*	*	*	*	*
ADB2008017	ASU01713	PPL_05882	DFA_10028	DDB0233835	DDB_G0267598	2e-64	ortholog	91.9009	131.562	107.709	62.6701	C4
ADB0001215_1	ASU01714	PPL_05106	DFA_11781	DDB0266399	gghA	6e-115	ortholog	859.911	250.524	52.4207	17.2573	C1
ADB2000113	ASU01715	PPL_06071	DFA_07570	DDB0206021	DDB_G0279765	1e-75	ortholog	180.764	202.131	191.43	88.9754	C3
gene_1689	ASU01716	*	*	*	*	*	*	*	*	*	*	*
gene_1690	ASU01717	*	*	*	iliQ	2e-36	paralog	*	*	*	*	*
gene_1691	ASU01718	*	DFA_11579	*	*	*	*	*	*	*	*	*
gene_1692	ASU01719	*	*	*	*	*	*	*	*	*	*	*
gene_1693	ASU01720	*	*	*	*	*	*	*	*	*	*	*
gene_1694	ASU01721	PPL_06203	DFA_01238	DDB0305147	DDB_G0287617	8e-30	ortholog	631.494	1279.57	1013.22	1259.35	C6
gene_1695	ASU01722	PPL_06089	DFA_01435	DDB0267116	DDB_G0292214	1e-135	ortholog	294.953	466.755	303.68	385.939	C4
gene_1696	ASU01723	PPL_06083	*	DDB0267117	DDB_G0292208	9e-18	ortholog	1854.27	1091.56	1116.7	1236.18	C1
gene_1697	ASU01724	PPL_06082	DFA_01434	*	*	*	*	1782.84	966.54	908.204	1289.58	C1
gene_1698	ASU01725	PPL_04929	*	DDB0238275	tmem56C	9e-42	ortholog	748.925	431.301	161.171	278.238	C1
gene_1699	ASU01726	*	*	*	iliQ	2e-45	paralog	58.3871	81.3583	51.6846	137.187	C8
gene_1700	ASU01727	PPL_06265	*	*	kxcB	2e-129	paralog	*	*	*	*	*
ADB2008019	ASU01728	*	*	*	DDB_G0276037	9e-51	paralog	0	79.7092	94.1207	96.5978	C6
gene_1702	ASU01729	PPL_01199	*	*	*	*	*	261.653	66.9323	33.1365	31.7416	C1
gene_1703	ASU01730	PPL_01192	DFA_12049	DDB0231631	forI	3e-106	ortholog	111.326	45.3864	129.075	4.47852	C3
gene_1704	ASU01731	PPL_01190	DFA_09858	DDB0220088	bzpP	9e-119	ortholog	109.365	382.985	140.025	1182.17	C8
ADB0001223	ASU01732	*	*	*	*	*	*	160.91	644.865	167.613	581.604	C6
gene_1705	ASU01733	PPL_01185	DFA_07634	DDB0191497	cypB	1e-74	ortholog	3018.03	2687.69	3346.67	831.287	C3
ADB2000124	ASU01734	*	*	*	DDB_G0267868	3e-30	paralog	17.8558	65.2622	34.0105	15.2718	C4
ADB1009856	ASU01735	*	*	*	iliQ	7e-46	paralog	2.95924	9.4866	9.39306	9.63949	C6
gene_1708	ASU01736	*	*	*	*	*	*	*	*	*	*	*
ADB0001225	ASU01737	*	*	*	DDB_G0273103	6e-36	paralog	49.9068	13.0918	39.6083	16.6297	C1
gene_1710	ASU01738	PPL_01205	DFA_09519	DDB0190622	DDB_G0269858	1e-83	ortholog	105.892	36.2514	31.3372	9.50183	C1
gene_1711	ASU01739	PPL_01206	DFA_06600	DDB0237756	ddcA	9e-165	ortholog	155.902	19.494	11.1356	12.6983	C1
ADB0001226	ASU01740	PPL_01207	*	*	*	*	*	214.17	116.636	179.288	549.63	C8
gene_1712	ASU01741	*	*	*	*	*	*	171.056	73.6034	6.43069	2.93279	C1
gene_1713	ASU01742	PPL_07964	*	DDB0216295	rpb7	7e-81	ortholog	483.058	475.953	457.33	261.729	C3
gene_1714	ASU01743	*	*	*	DDB_G0284893	6e-45	paralog	72.3186	51.0093	29.6548	166.9	C8
gene_1715	ASU01744	PPL_07977	DFA_03752	DDB0237522	aass	0	ortholog	*	*	*	*	*
gene_1716	ASU01745	PPL_09159	DFA_08066	*	*	*	*	110.92	53.3432	164.703	22.5874	C3
gene_1717	ASU01746	PPL_00604	DFA_01794	DDB0237736	DDB_G0270416	7e-18	ortholog	*	*	*	*	*
ADB2000130	ASU01747	PPL_09181	DFA_05848	DDB0305331	DDB_G0269908	5e-112	ortholog	195.813	367.973	397.654	902.691	C8
gene_1719	ASU01748	PPL_09184	DFA_05847	DDB0234155	DDB_G0270990	0	ortholog	233.509	278.045	281.503	836.399	C8
gene_1720	ASU01749	PPL_06140	DFA_09591	*	*	*	*	*	*	*	*	*
gene_1721	ASU01750	PPL_00836	DFA_07689	DDB0204670	DDB_G0281783	3e-142	ortholog	337.453	846.91	147.696	151.195	C4
gene_1722	ASU01751	*	*	*	DDB_G0270176	4e-86	paralog	*	*	*	*	*
gene_1723	ASU01752	*	*	*	alfA	4e-136	paralog	1042.64	608.632	580.406	481.026	C1
gene_1724	ASU01753	*	*	*	fslA	7e-64	paralog	125.685	25.7782	11.7349	3.7634	C1
gene_1725	ASU01754	*	*	*	fslA	4e-63	paralog	323.295	60.61	26.0931	78.8506	C1
gene_1726	ASU01755	*	*	*	DDB_G0287315	4e-23	paralog	*	*	*	*	*
gene_1727	ASU01756	*	*	*	DDB_G0287315	1e-112	paralog	*	*	*	*	*
gene_1728	ASU01757	*	*	*	DDB_G0287315	1e-105	paralog	184.632	153.505	109.503	200.903	C8
gene_1729	ASU01758	PPL_11268	DFA_00975	*	hop2	5e-39	paralog	188.981	179.679	74.1292	100.851	C2
gene_1730	ASU01759	*	*	*	snpC	6e-92	paralog	459.758	596.842	427.814	732.974	C8
ADB1008020	ASU01760	PPL_02860	*	*	DDB_G0280307	8e-116	paralog	122.363	96.2094	48.5566	73.9603	C1
ADB0001236	ASU01761	PPL_09730	DFA_02584	DDB0205346	DDB_G0278281	5e-63	ortholog	389.681	643.765	710.167	1193.21	C8
ADB2004873	ASU01762	*	*	*	ecmB	6e-34	paralog	2.89369	8.34784	8.03642	2.3565	C5
ADB0001237	ASU01763	PPL_03476	*	DDB0234076	DDB_G0284777	7e-33	ortholog	275.011	750.114	703.644	832.494	C6
gene_1735	ASU01764	*	*	*	*	*	*	*	*	*	*	*
ADB0001238	ASU01765	PPL_01200	DFA_05037	DDB0304648	DDB_G0290075	4e-54	ortholog	219.983	106.94	310.728	1047.93	C8
ADB0001239	ASU01766	*	*	DDB0234022	tsg101	2e-37	ortholog	258.282	368.945	445.822	481.856	C6
gene_1738	ASU01767	PPL_01195	DFA_12068	DDB0218446	DDB_G0283147	7e-11	ortholog	*	*	*	*	*
gene_1739	ASU01768	*	*	*	DDB_G0268404	1e-61	paralog	*	*	*	*	*
gene_1740	ASU01769	PPL_06275	DFA_00678	DDB0233440	DDB_G0274329	3e-60	ortholog	1121.14	1147.18	655.326	189.815	C2
gene_1741	ASU01770	PPL_06264	DFA_09079	DDB0229382	tsuA	3e-157	ortholog	151.973	252.029	152.292	242.695	C6
gene_1742	ASU01771	*	*	*	gmppB	0	paralog	951.045	1366.68	712.191	296.822	C2
gene_1743	ASU01772	*	*	*	DDB_G0287621	0	paralog	187.991	170.953	116.645	53.6932	C2
ADB0005344	ASU01773	PPL_05804	DFA_01670	*	*	*	*	1023.08	246.539	238.091	163.144	C1
gene_1745	ASU01774	PPL_06237	DFA_02824	DDB0237576	nol5a	0	ortholog	1389.59	26.6926	156.537	130.786	C1
gene_1746	ASU01775	PPL_06233	DFA_05191	DDB0216411	gpaD	0	ortholog	1563.45	10569.8	8361.16	8673.1	C6
ADB0001245	ASU01776	*	*	*	*	*	*	0	41.0111	31.8499	6.12923	C5
ADB2001845	ASU01777	PPL_07690	DFA_05187	DDB0186635	DDB_G0285645	1e-66	ortholog	74.8957	11.5253	17.832	6.10007	C1
gene_1748	ASU01778	PPL_06230	DFA_05190	*	mrkB	5e-116	paralog	0.695881	2.00726	234.603	1577.23	C8
gene_1749	ASU01779	*	*	*	cnrC	2e-63	paralog	*	*	*	*	*
gene_1750	ASU01780	PPL_05727	DFA_03059	DDB0231963	grlA	3e-117	ortholog	*	*	*	*	*
gene_1751	ASU01781	PPL_01665	DFA_08743	DDB0167972	DDB_G0272612	6e-130	ortholog	538.016	337.314	112.642	120.984	C1
gene_1752	ASU01782	PPL_08311	DFA_00017	DDB0233106	CSN7	2e-78	ortholog	1225.32	1347.66	782.329	395.641	C2
gene_1753	ASU01783	PPL_08304	DFA_09520	DDB0233741	morg1	2e-81	ortholog	87.568	71.6539	81.9443	35.1305	C3
gene_1754	ASU01784	*	*	*	mon2	0	paralog	72.2391	400.064	638.79	379.517	C7
gene_1755	ASU01785	PPL_08307	DFA_08481	DDB0215348	cnxA	7e-125	ortholog	1907.34	3412.68	2479.66	902.78	C4
gene_1756	ASU01786	*	*	DDB0185797	DDB_G0284019	0	ortholog	120.294	269.801	336.256	372.853	C6
ADB0001250	ASU01787	PPL_05668	*	DDB0238419	DDB_G0284939	1e-11	ortholog	761.377	432.846	415.299	185.41	C1
ADB0001251_2	ASU01788	*	*	*	DDB_G0284315	1e-16	paralog	6.38286	406.693	5958.08	5604.14	C7
gene_1759	ASU01789	*	*	*	cdcD	0	paralog	*	*	*	*	*
gene_1760	ASU01790	PPL_08223	DFA_02486	DDB0302517	DDB_G0288009	0	ortholog	*	*	*	*	*
ADB2008046	ASU01791	PPL_08225	DFA_00035	DDB0184007	DDB_G0291602	7e-14	ortholog	99.8847	38.7991	117.385	1018.56	C8
gene_1762	ASU01792	PPL_08261	DFA_09880	*	DDB_G0287037	5e-12	paralog	25.0949	19.5399	46.4716	24.3338	C7
gene_1763	ASU01793	*	*	*	*	*	*	*	*	*	*	*
gene_1764	ASU01794	PPL_09420	DFA_02601	DDB0217054	DDB_G0272951	3e-30	ortholog	501.298	578.434	511.999	217.178	C3
gene_1765	ASU01795	PPL_08259	DFA_02504	DDB0233418	dpiA	5e-34	ortholog	248.423	297.589	196.261	104.853	C2
ADB0001255	ASU01796	PPL_08258	*	*	DDB_G0274739	3e-63	paralog	38.9303	177.234	372.128	2629.07	C8
gene_1767	ASU01797	PPL_08252	DFA_02482	DDB0230197	odhA	0	ortholog	1705.15	56.5706	29.7037	38.404	C1
gene_1768	ASU01798	PPL_08211	DFA_02497	DDB0202560	DDB_G0275345	6e-111	ortholog	63.5497	266.567	325.728	349.398	C6
gene_1769	ASU01799	PPL_08819	DFA_12047	DDB0267135	DDB_G0269000	3e-19	ortholog	150.581	240.774	226.074	128.121	C5
gene_1770	ASU01800	*	*	*	*	*	*	*	*	*	*	*
gene_1771	ASU01801	PPL_08154	*	DDB0232160	tom1	3e-78	ortholog	302.263	978.91	474.519	1028.65	C6
gene_1772	ASU01802	PPL_08143	*	*	DDB_G0275611	1e-19	paralog	*	*	*	*	*
gene_1773	ASU01803	*	DFA_02542	DDB0191513	rps17	2e-50	ortholog	9736.24	3912.08	3131.28	2618.1	C1
gene_1774	ASU01804	PPL_08146	DFA_02500	*	DDB_G0290153	2e-107	paralog	21.1776	15717.5	8413.61	7545.16	C5
gene_1775	ASU01805	PPL_08147	DFA_02499	*	pkgB	0	paralog	611.583	1106.48	606.955	1214.31	C6
gene_1776	ASU01806	*	DFA_02502	DDB0206475	DDB_G0280261	1e-160	ortholog	174.005	136.549	77.7732	65.4932	C2
gene_1777	ASU01807	PPL_08128	DFA_02485	DDB0216333	fhkE	2e-147	ortholog	287.771	250.722	238.628	165.025	C2
gene_1778	ASU01808	*	*	*	*	*	*	*	*	*	*	*
gene_1779	ASU01809	*	*	*	*	*	*	*	*	*	*	*
gene_1781	ASU01810	*	*	*	*	*	*	*	*	*	*	*
gene_1782	ASU01811	PPL_10384	DFA_05958	DDB0237813	prkag	6e-140	ortholog	355.319	487.407	337.766	224.923	C4
gene_1783	ASU01812	PPL_00323	*	DDB0235330	DDB_G0280221	0	ortholog	140.017	189.199	275.19	457.586	C8
ADB0001262	ASU01813	PPL_02591	DFA_00846	DDB0191298	psmD14	2e-136	ortholog	1327.18	2119.82	1715.54	696.123	C3
ADB0001263	ASU01814	*	*	*	DDB_G0281059	2e-18	paralog	64.5524	62.0886	37.4076	40.8958	C2
gene_1786	ASU01815	PPL_01316	DFA_10511	DDB0202179	DDB_G0268384	6e-173	ortholog	367.247	295.858	83.7224	146.153	C2
ADB0001264	ASU01816	*	*	*	rps5	2e-96	paralog	12427.6	3901.69	4057.83	3371.47	C1
gene_1788	ASU01817	*	*	*	*	*	*	*	*	*	*	*
gene_1789	ASU01818	PPL_07757	DFA_00832	*	vps13A	0	paralog	*	*	*	*	*
ADB0001265	ASU01819	*	*	*	*	*	*	*	*	*	*	*
ADB0001266	ASU01820	*	DFA_04809	*	*	*	*	80.7626	173.15	244.155	265.145	C7
gene_1791	ASU01821	PPL_00654	DFA_03843	DDB0237931	DDB_G0272638	6e-33	ortholog	94.3707	332.922	513.245	1673.98	C8
ADB2008054	ASU01822	*	*	*	bopA	2e-52	paralog	138.081	87.2187	32.7128	17.3459	C2
gene_1793	ASU01823	*	*	*	*	*	*	73.6337	81.1877	40.6224	27.7939	C2
gene_1794	ASU01824	*	*	*	*	*	*	49.1816	25.9409	8.8137	14.2148	C1
gene_1795	ASU01825	PPL_10385	DFA_10621	DDB0267047	ftcd	0	ortholog	*	*	*	*	*
gene_1796	ASU01826	*	*	*	tgrC1	7e-10	paralog	*	*	*	*	*
gene_1797	ASU01827	*	*	*	*	*	*	122.884	116.403	79.7937	84.9273	C2
gene_1799	ASU01828	*	*	*	DDB_G0267240	1e-30	paralog	154.08	194.488	97.4122	144.647	C4
ADB2006643	ASU01829	PPL_01805	DFA_10619	DDB0219262	DDB_G0287679	1e-146	ortholog	341.74	604.314	433.475	535.323	C6
gene_1801	ASU01830	*	*	*	*	*	*	75.0854	67.3114	35.2915	19.0013	C2
gene_1802	ASU01831	*	*	*	*	*	*	*	*	*	*	*
gene_1803	ASU01832	*	*	*	*	*	*	*	*	*	*	*
ADB2008057	ASU01833	PPL_01308	DFA_04427	DDB0266632	tbcB	2e-61	ortholog	313.28	181.379	84.4864	89.1877	C1
gene_1805	ASU01834	PPL_01307	DFA_12092	DDB0220033	DG2033	0	ortholog	246.069	23.3813	83.2732	500.872	C8
gene_1806	ASU01835	PPL_01305	DFA_00973	DDB0167529	DDB_G0274149	3e-65	ortholog	*	*	*	*	*
gene_1807	ASU01836	*	*	*	*	*	*	*	*	*	*	*
gene_1808	ASU01837	*	*	*	DDB_G0277169	7e-21	paralog	*	*	*	*	*
gene_1809	ASU01838	*	*	DDB0302649	DDB_G0274199	1e-91	ortholog	112.935	118.323	94.4321	73.9194	C2
gene_1810	ASU01839	*	*	*	aifD	2e-148	paralog	199.986	2812.25	12832.3	1955.6	C7
gene_1811	ASU01840	PPL_01273	*	DDB0305107	DDB_G0286231	1e-29	ortholog	529.885	479.804	607.054	1766.16	C8
ADB2002131_1	ASU01841	*	*	*	DDB_G0267868	4e-49	paralog	93.0221	155.06	154.536	325.553	C8
gene_1813	ASU01842	PPL_10649	DFA_05375	DDB0233949	rabggtb	1e-130	ortholog	*	*	*	*	*
ADB2008060	ASU01843	PPL_10592	DFA_04652	DDB0266359	ddx20	3e-57	ortholog	*	*	*	*	*
gene_1816	ASU01844	*	*	*	*	*	*	1225.38	604.951	464.741	183.723	C1
gene_1817	ASU01845	PPL_01824	DFA_04654	DDB0217948	DDB_G0277347	7e-83	ortholog	90.9484	51.6915	45.9333	20.2041	C1
ADB1008247	ASU01846	PPL_01825	DFA_10995	DDB0230117	DDB_G0280291	6e-114	ortholog	232.204	81.6784	50.547	28.6408	C1
gene_1819	ASU01847	PPL_10604	DFA_10996	*	corA	4e-62	paralog	1041.17	702.992	86.1888	130.579	C2
gene_1820	ASU01848	PPL_10611	DFA_07682	DDB0233173	gxcB	0	ortholog	116.831	394.617	615.563	1001.91	C8
gene_1821	ASU01849	*	*	*	*	*	*	117.664	103.53	198.071	25.3569	C3
gene_1822	ASU01850	*	DFA_11387	DDB0185887	DDB_G0284195	1e-82	ortholog	218.599	189.87	200.882	49.3232	C3
ADB2004640	ASU01851	PPL_10988	*	DDB0305003	rexo2-1	3e-67	ortholog	1337.75	434.098	88.1849	42.2023	C1
gene_1824	ASU01852	*	DFA_08744	DDB0218658	DDB_G0285065	4e-35	ortholog	2070.74	583.75	99.2037	68.6943	C1
gene_1825	ASU01853	PPL_06317	*	*	rpl14	2e-43	paralog	4990.77	2214.86	1610.89	1258.44	C1
ADB0001282	ASU01854	*	*	*	*	*	*	4225.56	2281.81	1600.11	1111.25	C1
gene_1827	ASU01855	PPL_06315	DFA_11941	DDB0238144	DDB_G0277971	7e-23	ortholog	3525.81	727.555	734.055	1014.72	C1
ADB2008067	ASU01856	PPL_06314	DFA_11940	DDB0238146	rabif	4e-47	ortholog	428.939	226.432	194.754	165.754	C1
ADB2008068	ASU01857	PPL_06313	*	*	galE	4e-146	paralog	93.4293	114.457	113.955	1478.76	C8
gene_1830	ASU01858	PPL_06298	DFA_09325	DDB0186799	DDB_G0286065	5e-31	ortholog	*	*	*	*	*
gene_1831	ASU01859	*	*	*	*	*	*	177.917	259.204	263.715	319.672	C6
gene_1832	ASU01860	PPL_06300	DFA_09318	DDB0233772	gacU	2e-71	ortholog	236.732	507.097	450.421	442.91	C6
gene_1833	ASU01861	*	*	*	vps5	5e-127	paralog	927.806	386.065	257.665	415.475	C1
gene_1834	ASU01862	*	*	*	dimA	7e-48	paralog	*	*	*	*	*
gene_1835	ASU01863	*	*	*	dimB	3e-30	paralog	267.918	436.567	530.02	625.506	C6
gene_1836	ASU01864	*	DFA_09244	DDB0232236	DDB_G0294557	1e-119	ortholog	322.243	537.287	289.511	1709.63	C8
gene_1837	ASU01865	*	*	*	*	*	*	68.8044	77.4776	43.9518	23.2372	C2
ADB0001288	ASU01866	*	*	*	*	*	*	360.48	247.105	140.179	137.328	C1
gene_1839	ASU01867	*	*	*	*	*	*	*	*	*	*	*
gene_1840	ASU01868	PPL_10793	*	DDB0237969	DDB_G0278773	2e-38	ortholog	541.143	638.287	717.283	342.433	C3
gene_1841	ASU01869	*	*	*	*	*	*	754.152	873.277	1197.89	446.983	C3
gene_1842	ASU01870	*	*	*	clcD	0	paralog	151.662	72.0475	25.6872	85.1175	C1
gene_1843	ASU01871	*	*	*	*	*	*	*	*	*	*	*
gene_1844	ASU01872	*	*	*	DDB_G0284025	9e-22	paralog	123.048	61.2162	16.8368	2.304	C1
ADB0001291	ASU01873	PPL_03447	DFA_12053	DDB0201625	abcB5	0	ortholog	363.221	157.904	81.1348	72.0039	C1
gene_1846	ASU01874	*	*	*	*	*	*	*	*	*	*	*
gene_1847	ASU01875	PPL_03446	DFA_12054	DDB0305436	dduC	8e-25	ortholog	347.07	231.262	204.097	98.7747	C1
gene_1848	ASU01876	PPL_02981	DFA_12083	DDB0233461	xab2	0	ortholog	253.649	267.464	251.633	104.573	C3
gene_1849	ASU01877	PPL_02983	*	*	DDB_G0288001	0	paralog	12.9902	11.9137	534.445	1661.04	C8
gene_1850	ASU01878	PPL_04153	DFA_05048	*	*	*	*	214.373	328.457	250.129	79.6485	C3
gene_1851	ASU01879	PPL_10392	*	*	*	*	*	54.0361	948.854	94.0184	55.8642	C4
gene_1852	ASU01880	PPL_10928	DFA_04852	DDB0219522	DDB_G0290107	4e-76	ortholog	*	*	*	*	*
ADB0001292	ASU01881	PPL_10930	*	DDB0188724	DDB_G0290089	5e-66	ortholog	82.0331	203.375	410.269	695.827	C8
ADB0001293	ASU01882	PPL_08831	DFA_01675	DDB0230208	udkB	3e-89	ortholog	130.902	640.443	1126.86	1937.72	C8
gene_1855	ASU01883	*	*	*	*	*	*	*	*	*	*	*
gene_1856	ASU01884	*	*	*	DDB_G0304561	2e-61	paralog	132.499	95.581	95.2983	176.726	C8
gene_1857	ASU01885	PPL_03036	DFA_08923	DDB0304558	prafB	7e-17	ortholog	*	*	*	*	*
ADB1009692	ASU01886	PPL_03034	DFA_04849	*	*	*	*	67.1853	25.033	20.175	43.8787	C1
gene_1859	ASU01887	PPL_03032	DFA_02780	DDB0217808	DDB_G0276553	8e-111	ortholog	201.312	181.496	264.68	496.443	C8
gene_1860	ASU01888	PPL_04745	*	*	tgrM1	2e-16	paralog	*	*	*	*	*
gene_1861	ASU01889	PPL_03031	*	*	*	*	*	275.422	958.287	123.423	116.017	C4
gene_1862	ASU01890	PPL_08829	DFA_09308	DDB0252812	DDB_G0295717	7e-116	ortholog	207.748	251.887	215.552	217.08	C4
gene_1863	ASU01891	PPL_08828	DFA_02462	DDB0191385	cudA	5e-61	ortholog	182.583	413.296	125.335	899.149	C8
gene_1864	ASU01892	PPL_08827	DFA_08610	DDB0304693	gxcI	6e-60	ortholog	80.2257	147.713	154.264	169.154	C6
gene_1865	ASU01893	PPL_03025	DFA_08609	*	DDB_G0287115	6e-10	paralog	231.631	171.447	518.966	35.715	C3
gene_1866	ASU01894	PPL_03026	DFA_04482	DDB0235250	nup210	0	ortholog	361.392	400.32	514.498	166.221	C3
gene_1867	ASU01895	PPL_03027	DFA_09857	DDB0220030	ggtA	0	ortholog	545.205	924.285	1670.5	409.35	C5
ADB3000039	ASU01896	*	*	*	DDB_G0272550	1e-83	paralog	76.0072	537.767	87.4176	196.75	C4
gene_1869	ASU01897	PPL_03030	DFA_04946	DDB0205012	DDB_G0282885	2e-13	ortholog	144.662	97.3993	79.6025	1674.79	C8
gene_1870	ASU01898	PPL_08638	DFA_05064	DDB0230084	purD	0	ortholog	*	*	*	*	*
ADB5557	ASU01899	PPL_08627	DFA_09807	DDB0234217	DDB_G0280477	9e-67	ortholog	221.205	232.103	165.149	225.045	C2
gene_1873	ASU01900	*	*	*	*	*	*	0	54.8716	4486.45	1556.19	C7
gene_1874	ASU01901	PPL_08630	DFA_09819	DDB0233651	DDB_G0290307	3e-77	ortholog	253.66	268.487	267.961	292.466	C8
gene_1875	ASU01902	*	*	*	DDB_G0290309	5e-10	paralog	*	*	*	*	*
gene_1876	ASU01903	PPL_08631	DFA_09823	DDB0238042	ube2m	1e-102	ortholog	1106.06	1611.79	1264.65	946.727	C4
ADB0001304	ASU01904	PPL_08632	DFA_09824	*	*	*	*	437.274	556.989	640.615	702.72	C8
gene_1878	ASU01905	PPL_08633	DFA_09825	DDB0204630	DDB_G0281719	1e-24	ortholog	194.328	309.828	212.257	286.525	C6
gene_1879	ASU01906	*	*	*	*	*	*	1.75574	8.44623	22.3023	2420.59	C8
gene_1880	ASU01907	PPL_08634	*	DDB0204635	DDB_G0281729	2e-23	ortholog	188.736	179.011	143.548	95.0148	C2
gene_1881	ASU01908	*	*	*	*	*	*	93.1476	48.636	39.0745	6.50371	C1
gene_1882	ASU01909	PPL_06552	*	*	*	*	*	*	*	*	*	*
gene_1883	ASU01910	PPL_08623	DFA_09714	DDB0220644	DDB_G0280705	0	ortholog	*	*	*	*	*
gene_1884	ASU01911	*	*	*	DDB_G0278627	2e-73	paralog	59.79	73.7084	538.014	2071.17	C8
gene_1885	ASU01912	*	DFA_05024	DDB0218710	DDB_G0285405	3e-90	ortholog	166.228	70.2291	238.369	333.643	C8
ADB2008082	ASU01913	*	*	*	*	*	*	3.14053	6.04146	66.0572	327.467	C8
gene_1887	ASU01914	PPL_01252	DFA_05023	DDB0302645	DDB_G0282937	5e-15	ortholog	776.001	765.31	464.131	288.556	C2
gene_1888	ASU01915	PPL_01251	DFA_04994	DDB0238764	gnl1	1e-80	ortholog	94.4111	487.405	150.308	294.63	C4
gene_1889	ASU01916	*	*	*	*	*	*	630.563	466.753	184.332	193.209	C2
ADB0001308	ASU01917	PPL_01247	*	*	DDB_G0282061	4e-11	paralog	800.879	11.0727	19.5779	37.5057	C1
gene_1890	ASU01918	PPL_01246	DFA_04998	DDB0214813	mlcE	3e-46	ortholog	6975.79	11179.1	6047.46	5663.43	C4
gene_1891	ASU01919	PPL_01245	DFA_04999	DDB0214919	DDB_G0277899	1e-13	ortholog	468.05	570.235	527.669	607.053	C6
ADB2001157	ASU01920	PPL_01244	DFA_07068	DDB0218071	DDB_G0278629	0	ortholog	349.912	899.936	765.332	1834.16	C8
gene_1893	ASU01921	*	*	*	*	*	*	*	*	*	*	*
gene_1894	ASU01922	PPL_01241	DFA_07070	DDB0204496	DDB_G0278197	9e-113	ortholog	*	*	*	*	*
gene_1895	ASU01923	*	DFA_05027	DDB0204495	DDB_G0278195	3e-18	ortholog	309.9	192.982	108.786	69.5786	C1
ADB5559	ASU01924	*	*	*	*	*	*	47.3269	133.525	40.0642	53.9685	C4
ADB2008085	ASU01925	*	*	*	*	*	*	188.653	251.719	230.455	125.793	C3
gene_1898	ASU01926	PPL_01236	DFA_07047	DDB0218617	DDB_G0284561	3e-63	ortholog	*	*	*	*	*
ADB0001315	ASU01927	*	*	*	*	*	*	238.235	292.017	171.781	733.604	C8
gene_1899	ASU01928	*	*	*	gpaH	5e-160	paralog	746.722	731.445	1385.88	2878.74	C8
gene_1900	ASU01929	*	*	DDB0215010	glpV	0	ortholog	1497.6	476.929	1536.95	1359.38	C7
gene_1901	ASU01930	PPL_01166	DFA_07907	DDB0191195	pkbA	0	ortholog	*	*	*	*	*
gene_1902	ASU01931	PPL_01163	DFA_07910	*	DDB_G0268102	3e-29	paralog	*	*	*	*	*
gene_1903	ASU01932	PPL_01174	DFA_07067	DDB0214911	ugpB	0	ortholog	2990.12	2864.83	4764.18	6687.89	C8
ADB2005598	ASU01933	*	*	*	DDB_G0291470	5e-39	paralog	264.195	58.7025	33.1765	25.1971	C1
ADB2008088	ASU01934	PPL_01169	DFA_09135	DDB0238343	DDB_G0281097	9e-115	ortholog	141.64	100.423	107.915	61.9701	C1
gene_1905	ASU01935	PPL_08710	DFA_09140	*	DDB_G0281465	3e-13	paralog	117.142	13.9498	58.4378	8.17892	C1
gene_1906	ASU01936	*	*	*	rpl29	2e-26	paralog	6595.11	2247.21	1715.23	1367.53	C1
gene_1907	ASU01937	PPL_07086	DFA_01260	DDB0231401	idhC	0	ortholog	2896.57	635.788	1173.06	859.574	C1
gene_1908	ASU01938	*	*	*	DDB_G0269982	3e-146	paralog	161.407	715.904	1414.94	2993.01	C8
gene_1909	ASU01939	PPL_00245	DFA_02908	DDB0232069	drpp30	3e-87	ortholog	163.089	144.653	105.406	38.1811	C2
gene_1910	ASU01940	PPL_01748	DFA_11761	DDB0190710	DDB_G0269976	1e-152	ortholog	611.679	1199.48	466.626	432.427	C4
gene_1911	ASU01941	*	*	*	*	*	*	129.509	229.2	55.9146	56.542	C4
gene_1912	ASU01942	*	*	*	*	*	*	*	*	*	*	*
ADB2005870	ASU01943	*	*	*	*	*	*	*	*	*	*	*
gene_1913	ASU01944	*	DFA_00806	DDB0201959	DDB_G0270734	4e-23	ortholog	80.5046	64.1103	39.159	16.2167	C2
gene_1914	ASU01945	*	*	*	*	*	*	205.808	185.283	116.296	136.791	C2
gene_1915	ASU01946	PPL_01790	*	*	rab11A	9e-93	paralog	1443.99	2839.94	1454.9	2449.42	C6
gene_1916	ASU01947	PPL_01791	DFA_01115	DDB0190831	DDB_G0270134	1e-47	ortholog	1884.53	4074.08	2299.76	2106.57	C4
ADB0001327	ASU01948	PPL_01793	DFA_04811	DDB0231383	sdhB	7e-115	ortholog	2409.74	2168.63	1635.39	964.326	C2
gene_1918	ASU01949	PPL_01749	DFA_02905	DDB0201966	DDB_G0270742	6e-12	ortholog	478.384	1048.44	1066.14	1539.22	C6
gene_1919	ASU01950	PPL_01751	DFA_00025	DDB0304837	DDB_G0270150	2e-70	ortholog	208.996	292.061	370.04	193.134	C5
gene_1920	ASU01951	*	*	*	vps26	1e-108	paralog	1796.28	661.299	517.571	1043.65	C1
gene_1921	ASU01952	PPL_01753	DFA_00027	DDB0231311	maspS	0	ortholog	*	*	*	*	*
ADB2005876	ASU01953	*	*	*	DDB_G0270154	4e-49	paralog	0	0	2.72551	16.7871	C8
gene_1923	ASU01954	*	*	*	*	*	*	*	*	*	*	*
gene_1924	ASU01955	PPL_01756	DFA_00044	DDB0233701	cpsf4	2e-67	ortholog	*	*	*	*	*
ADB2008097	ASU01956	PPL_02030	DFA_10846	DDB0191301	DG1037	7e-23	ortholog	183.973	198.653	270.667	368.974	C8
gene_1926	ASU01957	*	*	*	dcd3B	5e-80	paralog	434.34	318.927	313.186	524.696	C8
gene_1927	ASU01958	*	*	DDB0304494	DDB_G0270566	4e-46	ortholog	204.178	256.444	580.525	2445.38	C8
ADB2004520	ASU01959	PPL_02020	DFA_11826	DDB0219829	DDB_G0293188	1e-19	ortholog	30.4737	382.437	976.632	166.662	C7
gene_1928	ASU01960	PPL_02033	DFA_10773	DDB0232970	DDB_G0287911	2e-44	ortholog	28.1323	112.1	295.033	112.936	C7
ADB2004521	ASU01961	PPL_11255	DFA_12093	*	DDB_G0270074	8e-86	paralog	48.4997	31.3539	8.20322	5.1808	C2
gene_1930	ASU01962	PPL_12406	DFA_05875	DDB0191978	DDB_G0293504	9e-143	ortholog	332.783	234.688	227.203	151.027	C1
gene_1931	ASU01963	*	*	*	rpl23a	5e-47	paralog	8157.24	3855.24	3089.25	2525.16	C1
ADB2004524	ASU01964	PPL_03372	DFA_09667	DDB0191976	DDB_G0293500	1e-12	ortholog	65.0377	8.4213	36.7271	28.5253	C1
ADB0001333	ASU01965	PPL_03373	DFA_09668	DDB0304493	DDB_G0293498	5e-66	ortholog	788.26	1391.55	1110.01	843.453	C4
gene_1934	ASU01966	*	*	*	*	*	*	*	*	*	*	*
gene_1935	ASU01967	*	*	*	*	*	*	*	*	*	*	*
gene_1936	ASU01968	PPL_03365	*	*	*	*	*	310.587	290.996	603.962	199.06	C3
gene_1937	ASU01969	*	DFA_10757	DDB0233900	DDB_G0293544	1e-16	ortholog	85.1945	62.4323	206.061	65.2622	C7
ADB0001334	ASU01970	PPL_02386	DFA_05866	*	*	*	*	2242.08	85.6719	90.6835	61.5583	C1
gene_1939	ASU01971	PPL_05619	DFA_10077	DDB0206422	DDB_G0280177	3e-25	ortholog	253.489	351.573	294.372	516.811	C8
ADB2005429	ASU01972	PPL_05618	DFA_01255	DDB0168798	DDB_G0272218	1e-155	ortholog	20.7007	15.7183	12.9704	12.4241	C1
gene_1941	ASU01973	PPL_05617	DFA_01253	DDB0169382	DDB_G0277751	1e-120	ortholog	*	*	*	*	*
ADB0001335	ASU01974	*	*	*	*	*	*	121.477	217.322	156.182	51.4522	C4
gene_1942	ASU01975	*	*	*	rab32C	3e-30	paralog	620.443	1279.48	1057.79	672.953	C5
ADB2006486	ASU01976	PPL_05615	DFA_10849	DDB0304811	DDB_G0293388	0	ortholog	206.401	342.996	210.334	89.3405	C4
gene_1944	ASU01977	PPL_05613	DFA_10848	DDB0184314	DDB_G0292302	0	ortholog	132.385	121.182	155.211	1307.45	C8
ADB1008281	ASU01978	*	*	*	*	*	*	0	0	4.33124	2.22234	C7
gene_1946	ASU01979	*	DFA_03099	DDB0304541	DDB_G0288135	3e-22	ortholog	*	*	*	*	*
gene_1947	ASU01980	PPL_03953	DFA_10078	DDB0231394	dynD	4e-94	ortholog	*	*	*	*	*
gene_1948	ASU01981	PPL_03954	DFA_09005	DDB0302403	isca1	9e-35	ortholog	497.625	212.296	92.3638	186.321	C1
gene_1949	ASU01982	PPL_05704	DFA_04614	DDB0233313	clcD	0	ortholog	177.114	437.046	463.998	525.232	C6
ADB0004197	ASU01983	*	*	*	*	*	*	25.5775	2989.63	346.859	82.4297	C4
ADB0004198	ASU01984	*	*	*	*	*	*	10.2876	5479.63	840.966	147.109	C4
gene_1952	ASU01985	*	*	*	*	*	*	184.623	1773.29	1476.83	421.767	C5
gene_1953	ASU01986	*	*	*	*	*	*	*	*	*	*	*
gene_1954	ASU01987	*	*	*	dhkB	2e-143	paralog	*	*	*	*	*
gene_1955	ASU01988	*	*	*	dhkB	2e-30	paralog	*	*	*	*	*
gene_1956	ASU01989	PPL_05710	DFA_04208	DDB0203108	DDB_G0275203	8e-37	ortholog	78.2441	142.523	91.7733	275.233	C8
gene_1957	ASU01990	PPL_05714	*	*	DDB_G0269614	4e-81	paralog	461.347	864.445	1109.55	2407.85	C8
gene_1958	ASU01991	*	*	*	gapA	0	paralog	242.89	87.6595	19.381	16.6938	C1
gene_1959	ASU01992	PPL_00262	*	DDB0233132	ascc3	0	ortholog	461.158	408.113	286.033	158.578	C2
[truncated: 10,734 more rows]

## Sheet: TS3_Ddis_data
Supplementary Table 3. Downloaded and processed D. discoideum data
	Columns 2-5: Normalized mRNAseq data at each time point [13]
	Column 6: Cluster number by collective K-means clustering with A. subglobosum expression data
	Column 7: Fold change of psp/pst expression (from Supplementary Table 5 [13])
	Columns 8:cell-type specificity
		psp: prespore (FC > 1.355)
		pst:prestalk (FC < -1.548)
		ns: non-specific ("N" in [13] or other FC range)
	Column 9:Phenotypes of corresponding mutants obtained from [44]
1	2	3	4	5	6	7	8	9
dictyBase id	dd0h	dd8h	dd16h	dd24h	ddC#	FC	specificity	Phenotypes
DDB_G0267178_RTE	28.2859	18.2286	0	0	C2	0	ns	*
DDB_G0267180_RTE	*	*	*	*	*	0	ns	*
DDB_G0267182_RTE	*	*	*	*	*	0	ns	*
DDB_G0267184	*	*	*	*	*	0	ns	*
DDB_G0267186_RTE	*	*	*	*	*	0	ns	*
DDB_G0267188	7.2309	13.5954	7.89555	34.471	C8	0	ns	*
DDB_G0267190	*	*	*	*	*	0	ns	*
DDB_G0267192	0	0	17.8493	0	C7	0	ns	*
DDB_G0267194	35.4739	0	0	15.6815	C1	0	ns	*
DDB_G0267196	*	*	*	*	*	0	ns	*
DDB_G0267198	19.6016	0	0	0	C1	0	ns	*
DDB_G0267200	0	0	0	16.5382	C8	0	ns	*
DDB_G0267202	*	*	*	*	*	0	ns	*
DDB_G0267204	*	*	*	*	*	0	ns	*
DDB_G0267206	2.03514	2.62306	3.67716	19.7706	C8	0	ns	*
DDB_G0267208_RTE	*	*	*	*	*	0	ns	*
DDB_G0267210	*	*	*	*	*	0	ns	*
DDB_G0267212	0	11.7966	3.50562	17.1124	C6	0	ns	*
DDB_G0267214	*	*	*	*	*	0	ns	*
DDB_G0267216	2.63158	4.94783	0	0	C2	0	ns	*
DDB_G0267218	0	7.62166	8.85259	5.97211	C5	0	ns	*
DDB_G0267220	*	*	*	*	*	0	ns	*
DDB_G0267222	0	3.62736	5.75493	0	C5	0	ns	*
DDB_G0267224	*	*	*	*	*	0	ns	*
DDB_G0267226	0	5.75988	4.36013	4.51327	C6	0	ns	*
DDB_G0267228	*	*	*	*	*	0	ns	*
DDB_G0267230	*	*	*	*	*	0	ns	*
DDB_G0267232	11.5486	0	24.655	8.50701	C7	0	ns	*
DDB_G0267234	0	0	4.94526	0	C7	0	ns	*
DDB_G0267236_RTE	*	*	*	*	*	0	ns	*
DDB_G0267238_RTE	*	*	*	*	*	0	ns	*
DDB_G0267240	*	*	*	*	*	0	ns	*
DDB_G0267242_RTE	*	*	*	*	*	0	ns	*
DDB_G0267244_RTE	*	*	*	*	*	0	ns	*
DDB_G0267246_RTE	*	*	*	*	*	0	ns	*
DDB_G0267248	*	*	*	*	*	0	ns	*
DDB_G0267250	*	*	*	*	*	7.71235	ns	*
DDB_G0267252	0	0	22.4719	0	C7	0	ns	*
DDB_G0267258_RTE	*	*	*	*	*	0	ns	*
DDB_G0267260_RTE	*	*	*	*	*	0	ns	*
DDB_G0267262	*	*	*	*	*	0	ns	*
DDB_G0267264_RTE	*	*	*	*	*	0	ns	*
DDB_G0267270	*	*	*	*	*	*	*	*
DDB_G0267272	0	18.8636	0	23.9143	C6	0	ns	*
DDB_G0267274	*	*	*	*	*	0	ns	*
DDB_G0267276	*	*	*	*	*	0	ns	*
DDB_G0267278	0	0	0	9.5361	C8	0	ns	*
DDB_G0267280	*	*	*	*	*	0	ns	*
DDB_G0267282_RTE	23.999	0	0	33.0476	C8	0	ns	*
DDB_G0267284	*	*	*	*	*	0	ns	*
DDB_G0267286	*	*	*	*	*	0	ns	*
DDB_G0267290	*	*	*	*	*	0	ns	*
DDB_G0267292_RTE	*	*	*	*	*	0	ns	*
DDB_G0267294_RTE	*	*	*	*	*	0	ns	*
DDB_G0267296	0	0	6.84045	7.08071	C7	0	ns	*
DDB_G0267298	*	*	*	*	*	0	ns	*
DDB_G0267300_RTE	53.2045	0	0	22.5234	C1	0	ns	*
DDB_G0267302	0	0	21.1547	0	C7	0	ns	*
DDB_G0267304	2.58913	4.86802	0	16.1573	C8	0	ns	*
DDB_G0267306_RTE	6.57506	15.5043	6.91355	9.05412	C4	0	ns	*
DDB_G0267308_RTE	0	60.3634	0	0	C4	0	ns	*
DDB_G0267310_RTE	185.409	231.481	90.474	82.619	C2	0	ns	*
DDB_G0267312	*	*	*	*	*	0	ns	*
DDB_G0267314	23.2769	61.4406	127.809	0	C3	0	ns	*
DDB_G0267316	0	0	61.1745	0	C7	0	ns	*
DDB_G0267318	*	*	*	*	*	0	ns	*
DDB_G0267320	0	0	6.69012	5.57759	C7	0	ns	*
DDB_G0267322	*	*	*	*	*	0	ns	*
DDB_G0267324	*	*	*	*	*	0	ns	*
DDB_G0267326_RTE	*	*	*	*	*	*	*	*
DDB_G0267328	*	*	*	*	*	0	ns	*
DDB_G0267330_RTE	*	*	*	*	*	0	ns	*
DDB_G0267332	*	*	*	*	*	0	ns	*
DDB_G0267334_RTE	*	*	*	*	*	0	ns	*
DDB_G0267336	*	*	*	*	*	0	ns	*
DDB_G0267338	*	*	*	*	*	0	ns	*
DDB_G0267342	*	*	*	*	*	0	ns	*
DDB_G0267344	0.793111	0	0	3.05891	C8	0	ns	*
DDB_G0267346	0	0	7.52787	3.89614	C7	0	ns	*
DDB_G0267348	*	*	*	*	*	0	ns	*
DDB_G0267350	*	*	*	*	*	0	ns	*
DDB_G0267352	*	*	*	*	*	0	ns	*
DDB_G0267354	*	*	*	*	*	0	ns	*
DDB_G0267356_RTE	*	*	*	*	*	-10.2763	ns	*
DDB_G0267358_RTE	*	*	*	*	*	0	ns	*
DDB_G0267360	*	*	*	*	*	0	ns	*
DDB_G0267362_RTE	*	*	*	*	*	0	ns	*
DDB_G0267364_RTE	*	*	*	*	*	0	ns	*
DDB_G0267366_RTE	*	*	*	*	*	0	ns	*
DDB_G0267368_RTE	*	*	*	*	*	0	ns	*
DDB_G0267370	16.676	64.4803	0	0	C4	-0.275044	ns	*
DDB_G0267372	*	*	*	*	*	0	ns	*
acpA	667.574	2784.42	1019.31	572.432	C4	-1.67018	pst	*
acrA	63.184	760.884	754.861	444.587	C5	1.16013	ns	decreased gene expression | increased stalk length | spores inviable | decreased sporulation
aqpA	3.24887	524.936	11294.5	14162.9	C8	3.92408	psp	decreased spore viability
argE	5636.58	2501.79	2153.68	2022.3	C1	-1.53647	ns	*
corA	12637.6	10883.6	2328.22	2233.65	C2	-3.89713	pst	*
culB	34.0241	313.515	162.224	105.971	C4	-0.591918	ns	decreased fruiting body size | precocious gene expression | aberrant slug formation | decreased sporulation | multiple tips in mound
cysB	3395.62	1158.24	1838.24	2151.34	C1	-1.64011	ns	*
dafE	43.2666	68.4408	80.4968	64.2322	C5	0.143271	ns	*
psmB6	2711.77	4400.33	1021.92	299.206	C2	0.264369	ns	*
plbG	8.21121	74.4104	109.727	58.9019	C5	-1.62222	pst	decreased stalk width | decreased stalk length
vps46	571.188	1198.21	1121.96	1637.05	C6	-0.0446668	ns	increased sorus size
kif2	1.74706	76.717	259.392	56.2761	C7	2.56401	psp	*
gppA	193.785	1485.53	1462.41	689.275	C5	-3.12686	pst	*
hspD	2516.07	7841.28	5314.29	3300.31	C4	0.737311	ns	*
H3a	24654.6	36778.8	33565.9	31227.6	C5	0.403958	ns	*
kif6	13.9664	246.847	166.6	61.7305	C5	-0.692381	ns	*
lmpA	172.636	1502.84	929.982	564.877	C5	0.203716	ns	*
psmA3	602.456	1602.04	794.559	225.549	C4	1.67353	psp	*
pslA	42.3164	97.5445	69.9384	33.9777	C4	-1.13261	ns	abolished gene expression | abolished sporulation | abolished stalk cell differentiation in vitro | decreased sorus size | increased aggregate size | increased stalk length | mislocalized gene expression
pspA	44.3919	90891.4	157647	44683.8	C5	4.95352	psp	*
repD	97.4461	125.64	64.7989	17.1706	C2	1.15628	ns	*
rpmA	14.3947	124.275	120.802	238.086	C8	0.256501	ns	*
sahA	24214.1	1154.51	2975.94	39294.8	C8	-0.739812	ns	*
sodA	6069.48	16357.4	18579.1	22438.6	C6	2.91002	psp	decreased gene expression | abolished aggregation
tipC	25.7607	84.2696	326.469	284.866	C7	1.99015	psp	increased aggregate size | development arrests at mound stage | multiple tips
amtC	297.215	1300.64	902.847	1107.14	C6	-1.36048	ns	decreased gene expression | development arrests at slug stage | mislocalized gene expression | delayed culmination | aberrant protein localization | aberrant fruiting body morphology
cshA	2191.7	5040.4	4373.07	2567.29	C5	1.81296	ns	development arrests at loose aggregate stage | decreased phagocytosis | decreased growth rate | delayed aggregation
abcH2	43.4897	369.389	593.586	810.932	C8	1.0232	ns	*
abcG20	9.53381	106.934	82.0574	45.3945	C5	-0.0292743	ns	*
abcG15	34.4446	50.9564	25.7247	46.0445	C4	-1.05994	ns	*
DDB_G0267434	0	0	1.42735	0.492494	C7	0	ns	*
abcF4	110.616	383.633	531.44	369.181	C7	-0.185305	ns	*
abcA2	34.5835	175.47	72.9514	71.1471	C4	-2.99853	ns	*
lmpC	6.33636	64.6689	119.354	124.27	C7	-3.04446	pst	*
cdk8	73.5051	275.837	328.952	308.601	C6	1.09177	ns	decreased gene expression | mislocalized gene expression | abolished aggregation
phg1a	464.705	2493.32	1352.4	977.121	C4	-0.722367	ns	increased secretion of lysosomal enzyme | decreased cell-substrate adhesion | aberrant cytokinesis | decreased phagocytosis | abolished resistance to pathogenic bacteria | decreased growth rate | development arrests at slug stage
cnbA	70.3229	1042.28	865.372	489.999	C5	-2.27173	ns	multiple tips in culminant | decreased gene expression | aberrant stalk cell differentiation | decreased stalk length
DDB_G0267448	100.281	81.2634	68.3412	69.9034	C1	-2.39592	pst	*
pakC	633.046	904.166	520.883	795.582	C4	-1.05556	ns	*
sonA	2650.28	4037.15	2683.88	2531.34	C4	-0.618211	ns	*
ancA	55607	5659.12	4045.07	3412.72	C1	-2.3466	ns	*
CBP2	979.513	23671	11186.9	523.158	C4	2.29742	psp	*
DDB_G0267458	1096.16	1132.17	720.586	870.596	C2	2.53298	ns	*
cybA	734.936	912.5	294.106	425.723	C2	-1.12515	ns	abolished sporulation | aberrant development
Dd5P4	21.0694	196.315	261.506	144.28	C5	0.446311	ns	decreased growth rate | decreased phagocytosis | decreased engulfment during phagocytosis | multiple tips in mound
polA	26.3377	68.1109	74.669	27.7685	C5	-0.331944	ns	*
cupA	0	231.679	47.4132	37.1019	C4	-2.67121	ns	*
adprt4	142.837	50.5191	82.3364	51.406	C1	-1.14213	ns	*
dicB	237.262	4769.8	935.149	570.296	C4	-1.94225	pst	aberrant streaming | aberrant cAMP wave formation
roco7	92.445	529.391	406.488	165.871	C5	0.152495	ns	*
sigD	7.40425	20.0803	50.8634	10618.5	C8	1.00943	ns	*
sigK	4.0019	297.67	2268.08	18803.3	C8	-4.0431	pst	*
nup93	36.8991	217.028	364.755	75.1061	C5	1.12596	ns	*
DDB_G0267482	53.154	103.872	273.568	139.858	C7	2.64859	psp	*
acp1	69.4931	315.664	110.616	51.8897	C4	3.78035	psp	*
DDB_G0267486	2.32769	58.4405	92.1361	58.2635	C7	1.83021	ns	*
DDB_G0267488	7.43445	19.1011	21.0814	6.29682	C5	-0.415015	ns	*
ChLim	20.0108	135.638	32.1263	17.6797	C4	-2.28423	ns	*
DDB_G0267492	455.373	310.005	214.162	124.126	C2	-0.702224	ns	*
DDB_G0267494	0	19.7268	27.4516	9.59771	C5	1.88793	ns	*
DDB_G0267496	114.659	136.13	83.5162	80.1915	C2	-0.419298	ns	*
pgpep	14.5786	248.115	169.063	90.8311	C5	0.0610614	ns	*
DDB_G0267500	53.7436	137.426	617.897	713.833	C7	-1.05114	ns	*
DDB_G0267502	85.2186	337.19	139.649	52.3526	C4	-0.00950548	ns	*
DDB_G0267504	84.1745	498.678	677.719	340.951	C5	0.0350144	ns	*
aslH	0.662294	0.853621	21.4932	253.941	C8	-1.97026	ns	*
DDB_G0267508	607.705	1722.75	589.749	360.145	C4	-0.735354	ns	*
DDB_G0267510	0	8.7004	54.9119	9.24065	C7	4.20974	ns	*
DDB_G0267512	44.396	77.3961	33.1235	30.0763	C4	-0.306465	ns	*
DDB_G0267514	433.314	1398.36	1613.62	1233.28	C5	0.557009	ns	*
dhx57	17.025	144.129	125.67	45.5942	C5	0.914929	ns	*
DDB_G0267518	0	9.47411	15.031	0	C5	-0.528906	ns	*
DDB_G0267520	13.2666	6.2359	11.9635	29.7552	C8	-2.61364	ns	*
DDB_G0267522	0	16.9939	16.794	12.0804	C5	0.831489	ns	*
ssr3	1504.06	2360.27	308.1	207.561	C2	-1.82799	pst	*
DDB_G0267526	8.34285	241.678	150.098	35.2834	C5	0.006531	ns	*
DDB_G0267528	1045.67	244.571	183.559	624.96	C1	-2.58295	ns	*
DDB_G0267530	9131.88	1135.98	501.724	652.029	C1	-3.68825	ns	*
DDB_G0267532	0.306581	170.047	514.118	226.997	C7	-0.0750381	ns	*
DDB_G0267534	25.8521	94.1585	83.736	47.3046	C5	1.16815	ns	*
hibch	540.906	510.801	109.409	214.258	C2	-2.80194	pst	*
DDB_G0267538	264.795	956.365	605.044	479.391	C4	-0.744481	ns	*
scy1	49.2717	279.078	293.893	166.76	C5	0.166391	ns	*
DDB_G0267542	0	0	4.98845	0	C7	-0.262118	ns	*
aslM	0.509931	175.429	204.097	153.521	C5	1.0032	ns	*
DDB_G0267546	37.4864	148.759	888.781	715.621	C7	0.605673	ns	*
elmoF	38.2838	56.5385	19.3631	22.7443	C2	-1.27615	ns	*
DDB_G0267550	0.795224	111.298	620.396	164.42	C7	2.46618	psp	*
DDB_G0267552	1234.09	1490.38	1154.68	1011.46	C4	0.858559	ns	*
DDB_G0267554	0	14.8443	30.013	12.7401	C7	1.60814	ns	*
DDB_G0267556	17.9828	164.54	217.51	63.721	C5	1.34865	ns	*
DDB_G0267558	0	5.76014	16.7469	1.16845	C7	0	ns	*
uprt	106.176	159.054	214.578	110.176	C5	1.08399	*	*
DDB_G0267562	3.74727	39.7833	26.6087	35.7264	C6	2.17474	psp	*
DDB_G0267564	14.0165	17.0591	9.2054	4.89294	C2	0.729959	ns	*
DDB_G0267566	0.316494	743.751	73.8149	20.505	C4	-1.11853	ns	*
gacO	291.545	651.33	319.835	700.149	C6	0.697889	ns	*
DDB_G0267570	576.51	103.401	73.275	100.089	C1	0.243337	ns	*
DDB_G0267572	2.10887	20.613	39.7953	16.785	C7	2.03323	psp	*
DDB_G0267574	55.5305	546.465	270.787	163.732	C4	-1.64461	pst	*
DDB_G0267576	1.79158	33.2227	77.3737	15.4507	C7	2.71555	ns	*
DDB_G0267578	1.88732	5.09827	29.5267	31.8455	C7	-2.3757	ns	*
DDB_G0267580	1.33549	5.02192	7.16051	594.131	C8	1.88612	ns	*
DDB_G0267582	93.651	418.887	463.857	247.055	C5	0.855782	ns	*
adcE	53.2834	267.053	555.924	428.223	C7	0.904764	ns	*
DDB_G0267586	11.752	41.5963	97.059	94.6715	C7	3.53502	ns	*
DDB_G0267588	470.789	1610.54	708.123	1448.56	C6	-0.591383	ns	*
DDB_G0267590	556.687	250.403	382.789	771.992	C8	-1.75501	ns	*
DDB_G0267592	317.987	67.8575	109.692	96.1018	C1	-0.476853	ns	*
pfdn2	21.2249	84.791	124.699	63.5565	C5	0.437326	ns	*
DDB_G0267596	18.2188	69.5384	45.3301	18.4654	C4	0.644401	ns	*
DDB_G0267598	5.55292	58.6353	79.4464	87.8633	C6	0.143863	ns	*
DDB_G0267600	0	0	1.11886	16.2522	C8	0	ns	*
DDB_G0267602	17.5529	15.3331	10.302	21.3005	C8	-2.72599	ns	*
mserS	58.7829	35.8873	6.25579	8.70199	C2	-3.89743	pst	*
fcf1	10.3659	73.3861	56.9351	49.4471	C5	-0.422075	ns	*
DDB_G0267608	5.2458	15.4115	24.0328	7.19613	C5	-1.48255	ns	*
DDB_G0267610	0	0	1.23498	17.523	C8	-1.36028	ns	*
DDB_G0267612	22.51	104.804	71.4858	62.0055	C5	-2.86492	ns	*
DDB_G0267614	75.6252	846.998	376.408	185.248	C4	-6.00928	pst	*
DDB_G0267616	41.3557	24.7106	10.7607	8.68059	C1	-2.57688	ns	*
DDB_G0267618	*	*	*	*	*	0	ns	*
DDB_G0267620	4.11572	92.2743	1254.84	1841	C8	-2.61405	ns	*
srp9	0	102.123	170.979	187.279	C7	-1.06418	ns	*
DDB_G0267624	81.4708	411.5	478.174	722.288	C6	0.46121	ns	*
DDB_G0267626	*	*	*	*	*	4.32317	ns	*
DDB_G0267628	6.47281	0	0	0	C1	0	ns	*
kil1	27.2863	69.3298	96.0408	77.0639	C7	-1.24612	ns	*
DDB_G0267632	0.933407	4.98522	45.8236	18.8019	C7	-3.08264	ns	*
DDB_G0267634	*	*	*	*	*	0	ns	*
mybM	68.5474	1790.75	2120.1	3098.93	C6	-1.90184	pst	*
DDB_G0267638	89.7878	200.364	307.436	528.162	C8	0.0426377	ns	*
gtaE	58.3486	20.0727	10.2003	492.913	C8	-2.56116	ns	*
DDB_G0267642	5.04552	20.53	15.8444	3.01183	C5	-0.270842	ns	*
DDB_G0267644	11.7201	128.575	85.1768	55.5979	C5	1.52211	ns	*
sec20	1.09499	26.3875	40.7344	26.1917	C7	0.495349	ns	*
DDB_G0267648	25.5445	85.2508	234.494	123.359	C7	4.11806	psp	*
ireA	16.7895	93.5703	276.226	264.257	C7	0.55734	ns	*
DDB_G0267652	5.88047	4162.34	1336.46	291.299	C4	1.82747	ns	*
tgrO2	1.16661	369.847	28.0686	12.5902	C4	0.96604	ns	*
l2hgdh	11.7034	8.84172	11.4398	3.94009	C3	-0.623293	ns	*
DDB_G0267658	0	0.516633	18.0601	5.39436	C7	1.67318	ns	*
DDB_G0267660	0	0	2.8779	1.17542	C7	-0.443914	ns	*
DDB_G0267662	3.64731	12.9114	6.0113	3.18026	C4	0.548651	ns	*
DDB_G0267664	248.588	1869.23	885.018	455.928	C4	1.19524	ns	*
gefW	2.20428	51.4968	276.772	141.208	C7	-4.43742	pst	*
hspL	29.5855	742.786	439.277	94.0952	C5	1.67353	psp	*
DDB_G0267670	1.5781	6.39444	26.9001	22.4999	C7	0.941093	ns	*
DDB_G0267672	1.45125	2.37646	1.68503	2.42908	C6	0	ns	*
glcS	282.708	450.917	516.093	314.328	C5	2.18493	psp	aberrant stalk morphogenesis | decreased spore size | decreased intracellular glycogen level | decreased fruiting body size
DDB_G0267676	1.55754	15.8977	27.2298	8.31218	C5	-0.753265	ns	*
DDB_G0267678	*	*	*	*	*	2.53802	ns	*
DDB_G0267680	0	30.7999	116.637	122.941	C7	1.67662	ns	*
ercc1	21.9144	87.4195	31.1241	23.1842	C4	0.241249	ns	*
DDB_G0267684	3.91032	12.168	20.0559	35.7563	C8	-0.412869	ns	*
DDB_G0267686	134.539	852.573	548.351	612.042	C6	2.04077	psp	*
cpnD	266.386	117.529	28.3344	39.4053	C1	-1.15014	ns	*
icpA	0.617883	122.17	256.947	6.85577	C5	2.49874	psp	*
DDB_G0267692	37.4267	43.8096	32.6361	20.0951	C2	-1.66985	ns	*
DDB_G0267694	0.470751	0	1.34001	1.38707	C7	0.0713091	ns	*
DDB_G0267696	0	38.2521	64.5359	37.5303	C7	4.02184	ns	*
DDB_G0267698	77.7589	464.452	627.397	352.514	C5	1.29887	ns	*
DDB_G0267700	0	15.4573	7.58223	4.01701	C4	1.92733	ns	*
DDB_G0267702	0	54.0098	84.9327	12.8939	C5	1.34218	ns	*
mcfT	479.769	1271.68	1268.66	931.042	C5	-0.670698	ns	*
DDB_G0267706	27.0523	87.3399	144.202	69.9398	C7	0.815792	ns	*
vps25	12.3481	40.3302	49.0871	41.5609	C6	0.866423	ns	*
DDB_G0267710	9.44434	471.8	1080.58	1022.93	C7	3.85621	psp	*
DDB_G0267712	583.392	134.009	69.9339	86.5245	C1	-1.53024	ns	*
sf3b4	95.9068	214.39	113.201	141.592	C4	0.996055	ns	*
DDB_G0267716	0.597639	94.2711	76.6391	38.1547	C5	-0.529033	ns	*
DDB_G0267718	25.4218	160.571	133.173	122.504	C6	0.253077	ns	*
DDB_G0267720	30.2963	30.0599	46.6443	58.3839	C8	0.704968	ns	*
DDB_G0267722	59.3048	153.946	194.857	95.345	C5	0.961747	ns	*
DDB_G0267724	0.298043	0	1.69677	1.1495	C7	0.890165	ns	*
uduA2	53.2955	10.0606	0	0	C1	-1.48537	ns	*
uduA3	227.502	42.8887	23.6186	3.85575	C1	-0.91162	ns	*
dst2	483.806	3119.95	2455.07	3894.01	C6	-1.11897	ns	*
DDB_G0267732	68.8713	163.014	112.187	36.865	C4	-0.43366	ns	*
DDB_G0267734	4182.43	570.1	134.203	116.818	C1	-3.03901	ns	*
DDB_G0267736	*	*	*	*	*	0	ns	*
DDB_G0267738	*	*	*	*	*	0	ns	*
DDB_G0267740	0.427753	0	0	0.452709	C1	0	ns	*
DDB_G0267742	0	11.4952	9.96628	1.76413	C5	-0.324533	ns	*
DDB_G0267744	82.7039	116.713	43.2375	43.4189	C2	-1.52972	*	*
DDB_G0267746	275.151	1457.45	1848.9	2232.06	C6	-0.398664	ns	*
cdc45	1.5745	179.33	357.356	13.2719	C5	2.18414	psp	*
DDB_G0267750	0.388893	2.07703	27.1368	1.33181	C7	0.943603	ns	*
DDB_G0267752	2.47626	7.10703	2.60374	5.63764	C6	1.78505	ns	*
DDB_G0267754	14.727	236.058	117.046	76.9027	C4	-0.568906	ns	*
DDB_G0267756	27.1872	27.3361	7.38121	8.84059	C2	0	ns	*
DDB_G0267758	4.88383	10.3465	14.6865	8.24631	C7	1.60856	ns	*
tbck	39.1223	173.334	104.063	51.3873	C4	0.782829	ns	*
DDB_G0267762	1.17427	2.72675	0	1.89335	C4	-0.735565	ns	*
DDB_G0267764	0.738388	655.208	797.87	207.178	C5	-0.950379	ns	*
gfm2	1.74561	2.5656	1.98757	0.317819	C3	-0.0682616	ns	*
DDB_G0267768	19.5187	22.489	11.793	10.0251	C2	0.883607	ns	*
DDB_G0267770	1.03632	9.43038	30.0453	21.5797	C7	0.620658	ns	*
DDB_G0267772	0	81.5591	238.162	204.194	C7	-2.16579	ns	*
abkC	37.0788	96.1228	104.58	63.7162	C5	-1.38398	ns	*
DDB_G0267776	1324.15	1418.13	946.191	610.163	C2	-2.18173	pst	*
DDB_G0267778_RTE	*	*	*	*	*	0	ns	*
DDB_G0267780_RTE	*	*	*	*	*	1.98958	ns	*
DDB_G0267782	*	*	*	*	*	0	ns	*
DDB_G0267784	52.3654	362.974	272.813	295.014	C6	2.11721	psp	*
DDB_G0267786	165.251	78.2176	51.6003	67.5817	C1	0.759152	ns	*
DDB_G0267788	532.604	702.979	280.152	1223.42	C8	0.432473	ns	*
DDB_G0267790	8.41333	221.912	8.75654	6.072	C4	0.167392	ns	*
DDB_G0267792	0	15.0486	90.777	2352.03	C8	1.27694	ns	*
DDB_G0267794	22.6691	17.4392	13.6882	15.3232	C1	0.920614	ns	*
DDB_G0267796	106.633	314.531	292.132	155.937	C5	0.591824	ns	*
DDB_G0267798	153.832	284.328	264.477	387.361	C6	-0.558583	ns	*
DDB_G0267800	9.30255	97.527	140.906	73.7896	C5	-0.0604984	ns	*
DDB_G0267802	0	9.17234	0	0	C4	-2.48985	ns	*
DDB_G0267804	173.62	87.7863	39.4755	52.1102	C1	-2.06656	ns	*
DDB_G0267806	0	11.2504	17.8492	42.6606	C8	-1.93796	ns	*
DDB_G0267808	2.88711	77.9289	54.7148	39.5612	C5	3.28504	psp	*
DDB_G0267810	11.3134	69.5689	54.2802	32.6121	C5	2.32458	psp	*
DDB_G0267812	0	6.93349	16.5252	20.3937	C7	5.67459	psp	*
DDB_G0267814	2.01034	36.4208	13.0232	16.7294	C4	-2.78416	pst	*
DDB_G0267816	18.5449	80.9692	279.322	246.537	C7	1.56595	ns	*
DDB_G0267818	54.106	8.38472	8.56469	8.56722	C1	-1.96485	ns	*
DDB_G0267820	1.75016	0	1.04134	4.97774	C8	-0.860038	ns	*
DDB_G0267822	19.8365	21.2989	39.3369	17.2664	C7	-1.93408	ns	*
DDB_G0267824	17.0395	2.95247	6.68464	9.76651	C1	-2.09129	ns	*
DDB_G0267826	0	191.608	129.355	29.039	C5	3.78336	psp	*
DDB_G0267828	5.8017	412.154	398.939	82.9324	C5	3.35808	psp	*
gemA	4.98483	159.149	119.931	24.6674	C5	-0.688671	ns	*
DDB_G0267832	19.8503	113.249	204.783	169.376	C7	-1.16777	*	*
DDB_G0267834	79.188	21.6881	33.9007	44.794	C1	0.248903	ns	*
DDB_G0267836	10.8539	69.9458	110.315	95.4304	C7	0.565499	ns	*
DDB_G0267838	28.0401	479.03	778.447	719.294	C7	1.62268	ns	*
DDB_G0267840	17.3002	1005.1	628.296	572.351	C6	1.71491	ns	*
DDB_G0267842	5.56447	73.9431	67.1286	90.9244	C6	1.0435	ns	*
expl6	0	1682.96	1329.28	1493.13	C6	0.532133	ns	*
expl1	251.327	198.546	105.999	115.378	C2	-3.37578	pst	*
DDB_G0267848	81.3619	21.9461	16.8391	77.3623	C1	0.577003	ns	*
DDB_G0267850	5.62588	2.37383	3.89326	11.5324	C8	-0.524126	ns	*
DDB_G0267852	7.60297	31.1333	14.1371	23.6365	C6	-3.68192	pst	*
gxcD	264.74	1868.83	587.127	580.521	C4	-0.380453	ns	*
DDB_G0267856	0.325743	17.369	26.2496	14.1593	C5	-0.948384	ns	*
DDB_G0267858	7.23274	4.26337	5.49313	7.74124	C8	-1.72946	ns	*
DDB_G0267860	0	60.7646	82.9484	61.0366	C7	-0.163925	ns	*
DDB_G0267862	0	5.32009	74.2109	38.6844	C7	3.01332	ns	*
DDB_G0267864	0	6.85743	19.8595	14.5351	C7	1.36074	ns	*
DDB_G0267866	229.077	864.342	442.176	105.257	C4	1.65994	ns	*
DDB_G0267868	0.568019	0	4.55082	207.389	C8	-0.852998	ns	*
rnf113	41.1617	158.41	151.783	454.118	C8	1.25714	ns	*
DDB_G0267872	1.6104	7.05496	12.2967	11.7853	C7	0.987117	ns	*
DDB_G0267874	13.4648	13.0172	64.301	43.6317	C7	-2.21345	pst	*
DDB_G0267876	1.43583	0	13.8292	1.30709	C7	-1.19962	ns	*
DDB_G0267878	0	1.53953	18.0753	12.834	C7	0.855535	ns	*
DDB_G0267880	0	2.64289	0	0	C4	2.63898	ns	*
DDB_G0267882	159.026	411.935	269.31	326.201	C6	0.799346	ns	*
alg12	12.9796	96.5913	47.4096	40.5792	C4	-2.09656	pst	*
DDB_G0267886	8.61346	14.7309	33.0213	12.1851	C7	1.90105	ns	*
DDB_G0267888	6.18585	295.491	44.1959	97.0703	C4	4.19008	ns	*
DDB_G0267890	106.927	82.277	293.574	307.408	C7	2.6015	psp	*
DDB_G0267892	65.5974	157.253	401.526	317.566	C7	-0.124865	ns	*
DDB_G0267894	215.904	427.467	515.055	345.882	C5	1.21569	ns	*
DDB_G0267896	3.83422	14.3081	13.7053	29.7446	C8	-2.03924	ns	*
DDB_G0267898	3.78696	459.192	543.362	1681.07	C8	-5.29224	pst	*
DDB_G0267900	*	*	*	*	*	*	*	*
DDB_G0267902	18.0815	271.931	449.409	459.33	C7	0.313663	ns	*
DDB_G0267904	7.21783	188.583	249.388	10.9451	C5	1.70056	psp	*
DDB_G0267906	304.239	151.846	132.996	104.196	C1	0.102236	ns	*
DDB_G0267908	6.37847	64.2591	82.5101	450.475	C8	-1.88798	pst	*
DDB_G0267910	44.0998	107.953	37.9335	34.9909	C4	-0.552414	ns	*
DDB_G0267912	*	*	*	*	*	0	ns	*
DDB_G0267914	8.44583	54.42	37.5021	30.2644	C5	-1.1069	ns	*
mtmr15	1.97525	53.7324	61.6668	10.6563	C5	0.487015	ns	*
DDB_G0267918	2.48265	54.5418	104.606	35.6538	C7	3.00251	psp	*
DDB_G0267920	*	*	*	*	*	0	ns	*
DDB_G0267922	*	*	*	*	*	3.42201	ns	*
DDB_G0267924	399.763	3644.67	1780.52	2582.01	C6	-0.057363	ns	*
DDB_G0267926	0	0	6.79385	0	C7	0	ns	*
tmem144B	149.854	42.0652	38.5037	70.8047	C1	-4.36786	pst	*
DDB_G0267930	70.5049	17.6914	203.128	202.766	C7	-2.66698	pst	*
DDB_G0267932	0	19.224	12.8583	0	C5	-0.266954	ns	*
fnkB	0.503848	1050.63	439.397	71.0565	C4	-2.73714	ns	*
DDB_G0267936	0	0	165.438	0	C7	0	ns	*
DDB_G0267938	4.17886	43.5525	25.0085	11.5459	C4	0.141606	ns	*
DDB_G0267940	6.42509	23.9364	67.0909	305.098	C8	3.37011	ns	*
DDB_G0267942	159.252	1034.63	625.12	566.096	C5	0.671384	ns	*
DDB_G0267944	0	9.79929	24.4908	14.2338	C7	4.33925	ns	*
DDB_G0267946	16.3802	103.918	13.4144	54.4956	C4	1.24163	ns	*
DDB_G0267948	146.159	110.57	96.753	231.256	C8	-0.0550008	ns	*
copE	47.7327	390.269	218.467	112.016	C4	-0.045391	ns	*
DDB_G0267952	50.4204	276.09	75.2461	49.1842	C4	-2.59149	pst	*
DDB_G0267954	1.70963	5.31373	4.84935	5.51312	C6	-1.84077	ns	*
abiA	1209.82	1027.79	346.147	457.683	C2	-0.702436	ns	*
DDB_G0267958	38.0311	153.419	151.066	6.82283	C5	1.33209	*	*
cog4	7.23135	18.8574	11.9359	7.92639	C4	-2.81449	pst	*
tsuA	65.408	425.788	228.163	114.187	C4	-1.97396	pst	increased period of cAMP wave formation | aberrant chemotaxis to folate | aberrant chemotaxis to cAMP | delayed aggregation | decreased aggregate size | abolished cell polarity | decreased fruiting body size
DDB_G0267964	0	0	14.5222	884.262	C8	1.68151	ns	*
pyd1	976.383	673.781	1493.53	1491.74	C7	-0.837299	ns	*
DDB_G0267968	0	7.30115	19.8974	6.75964	C7	0.761503	ns	*
DDB_G0267970	0	27.3512	10.7535	11.7371	C4	6.9761	ns	*
DDB_G0267972	0	0	0	6.19098	C8	0	ns	*
DDB_G0267974	89.8815	25.5266	14.7908	14.6671	C1	-2.76004	ns	*
aph1	40.5706	371.314	324.357	143.634	C5	-0.589983	ns	*
krsB	387.518	2527.33	1540.79	931.165	C4	-1.126	ns	*
mocs3	94.9906	36.6772	59.2083	24.5869	C1	1.76388	ns	*
copA	375.222	1290.94	521.452	354.128	C4	-0.645521	ns	*
DDB_G0267984	89.8875	250.262	105.888	53.2612	C4	-0.278781	ns	*
DDB_G0267986	0	2.4011	1.72928	3.7866	C6	-0.260963	ns	*
DDB_G0267988	23.9961	77.6741	60.455	33.2857	C5	2.98455	ns	*
ypel	362.409	1740.58	2101.72	2067.49	C6	0.313391	ns	*
DDB_G0267992	103.705	553.273	688.058	851.955	C6	0.858984	ns	*
DDB_G0267994	211.401	1266.41	1259.48	565.577	C5	0.244289	ns	*
DDB_G0267996	66.6051	183.357	131.729	54.0591	C4	-1.06127	ns	*
psiS	0	1442.64	595.282	168.13	C4	-4.86056	pst	*
psiB	2.37469	25.1458	12.3068	18.8905	C6	-1.34523	ns	*
snrp70	450.743	498.074	262.878	198.994	C2	-0.130786	ns	*
DDB_G0268006	31.8704	101.937	64.6424	1675.11	C8	-1.56156	pst	*
DDB_G0268008	17.6187	14.8711	15.1664	85.9976	C8	-2.5471	pst	*
DDB_G0268010	0	107.977	134.154	633.52	C8	1.76502	ns	*
DDB_G0268012	15.8606	371.4	576.576	255.062	C5	-1.14707	ns	*
gtf2h1	31.2174	221.102	124.466	143.755	C6	1.03069	ns	*
DDB_G0268016	11.4393	106.052	199.23	195.547	C7	1.05211	ns	*
DDB_G0268018	47.7823	122.997	96.5222	22.9369	C5	1.32996	*	*
bkdB	674.173	482.389	458.874	833.938	C8	-1.70143	ns	*
DDB_G0268022	3.67098	11.4098	6.04419	1.39706	C4	3.38842	ns	*
hdaA	133.242	891.54	643.115	472.377	C5	0.180325	ns	*
DDB_G0268026	537.853	5173.54	7167.35	10009.7	C6	0.672036	ns	*
DDB_G0268028	1.52605	386.273	6211.58	39799.2	C8	4.49959	psp	*
DDB_G0268030	26.3586	13.5112	14.5817	17.5525	C1	-1.77002	ns	*
DDB_G0268032	0	62.3048	74.7219	48.3257	C5	2.44196	ns	*
DDB_G0268034	1751.86	9453.1	5579.41	3786.78	C4	-0.255647	ns	*
DDB_G0268036	44.7087	252.355	801.79	419.807	C7	1.10114	ns	*
mtpn	485.38	580.909	176.959	204.795	C2	-1.6432	ns	*
DDB_G0268040	21.7833	122.271	79.6087	31.6487	C5	2.15066	psp	*
DDB_G0268042	3015.1	4977.1	2666.21	1406.12	C4	-0.24464	ns	*
DDB_G0268044	343.9	2182.6	1612.49	1121.62	C5	-0.498834	ns	*
DDB_G0268046	0	31.0804	12.6101	8.50701	C4	0	ns	*
DDB_G0268048	1.38385	66.4587	47.6762	18.0506	C5	-0.0351177	ns	*
DDB_G0268050	0	2.04264	4.86108	0	C5	-0.598475	ns	*
DDB_G0268052	408.871	2363.37	947.857	1546.27	C6	-2.94053	pst	*
DDB_G0268054	21.7534	20.3278	0	11.8507	C2	0	ns	*
sptA	25.649	270.386	223.84	120.74	C5	0.891723	ns	*
alrC	0	0	1.33452	11.5006	C8	0	ns	*
DDB_G0268060	670.854	697.353	577.25	438.556	C2	0.189122	ns	*
DDB_G0268062	29.6594	85.9722	30.7845	20.04	C4	0.200064	ns	*
DDB_G0268064	189.481	24.0549	84.4833	163.708	C1	-2.69612	pst	*
DDB_G0268066	9.07024	55.7184	44.4358	19.2631	C5	2.56796	psp	*
rab6	178.728	1649.62	2192.73	927.528	C5	1.33441	ns	*
DDB_G0268070	22.9418	209.722	95.869	95.1664	C4	0.322475	ns	*
DDB_G0268072	0.747326	178.844	311.647	44.8551	C5	1.84186	ns	*
DDB_G0268074	78.8352	19.8514	39.6641	37.7427	C1	-2.34628	pst	*
DDB_G0268076	6.03714	1270.48	1144.58	1120.38	C6	3.20442	psp	*
DDB_G0268078	133.64	115.502	225.969	412.254	C8	1.92824	ns	*
rpc3	48.7653	469.32	395.536	98.5191	C5	0.632338	ns	*
DDB_G0268082	0	6.23403	11.3819	0	C5	2.81178	ns	*
wdr91	8.92311	94.9779	152.968	173.137	C7	0.540435	ns	*
DDB_G0268086	0	38.448	5.58219	0	C4	5.28668	ns	*
lvsG	53.2033	150.773	156.778	103.579	C5	1.8473	ns	*
DDB_G0268090	139.185	1081.21	290.352	122.282	C4	-0.568252	ns	*
DDB_G0268092	89.3524	321.562	155.433	88.4389	C4	2.1908	ns	*
DDB_G0268094	1.39588	62.2076	83.9616	21.326	C5	1.03873	ns	*
DDB_G0268096	3.2915	13.6393	7.78806	3.9945	C4	-0.157933	ns	*
nop58	125.223	133.72	222.792	103.136	C7	-0.916533	ns	*
asnS2	15.533	83.9953	69.9709	58.2107	C5	-2.6761	pst	*
DDB_G0268102	159.462	575.753	448.24	575.98	C6	0.515144	ns	*
gabT	2847.84	1298.97	720.001	700.17	C1	-2.36993	pst	precocious development | decreased sporulation
DDB_G0268106	0	0	8.83263	115.018	C8	0.882218	ns	*
DDB_G0268108	4.02745	2.23238	2.98633	54.4401	C8	0.465243	ns	*
DDB_G0268110	124.696	61.9309	107.973	59.49	C1	0.118762	ns	*
DDB_G0268112	0	9.69928	39.2923	28.0092	C7	2.21252	ns	*
DDB_G0268114	93.259	28.0564	37.1761	13.7307	C1	-0.358761	ns	*
DDB_G0268116	17.2253	110.39	66.5539	37.1949	C4	-0.659897	ns	*
DDB_G0268118	146.976	539.938	175.44	52.7196	C4	1.45951	ns	*
DDB_G0268120	0	86.0662	41.0258	7.38664	C4	-3.67599	ns	*
DDB_G0268122	205.864	241.866	85.8828	136.72	C2	-3.45272	ns	*
DDB_G0268124	2.44704	0	10.4483	4.45527	C7	0	ns	*
DDB_G0268126	12.6494	126.621	91.9003	54.217	C5	0.0433905	ns	*
DDB_G0268128	*	*	*	*	*	0	ns	*
DDB_G0268130	41.3013	40.9327	20.2278	33.8876	C2	-0.35803	ns	*
DDB_G0268132	68.1695	303.05	286.852	205.959	C5	1.01534	ns	*
DDB_G0268134	123.544	274.657	172.115	209.836	C6	0.820506	ns	*
DDB_G0268136	0	39.9704	157.957	14.3368	C7	-4.83979	pst	*
DDB_G0268138	113.591	19.4518	22.7301	11.8045	C1	-0.888756	ns	*
DDB_G0268140	314.848	626.042	188.27	165.164	C4	-2.24962	pst	*
DDB_G0268142	51.6097	108.08	96.3147	132.437	C6	-1.88346	ns	*
vwkA	283.437	220.941	92.6473	71.6813	C2	-2.89931	ns	decreased growth rate in suspension | increased myosin II assembly | aberrant cytokinesis | delayed development | increased protein level | aberrant fruiting body morphology
DDB_G0268146	1.23594	11.38	8.05	10.89	C6	-2.87091	ns	*
DDB_G0268148	3.52088	15.6342	10.3234	10.5226	C6	-4.06257	pst	*
DDB_G0268150	0	0	0	3.80218	C8	0	ns	*
DDB_G0268152	1.89103	3.60385	1.75294	0	C4	0.849291	ns	*
DDB_G0268154	256.165	1660.59	1016.56	1439.06	C6	0.037228	ns	*
DDB_G0268156	8.27535	89.2397	70.2978	45.4786	C5	-0.500595	ns	*
DDB_G0268158	8.14507	499.483	668.048	64.4984	C5	5.54145	psp	*
gnt12	1.18587	51.1749	38.1616	28.598	C5	-1.19135	ns	*
DDB_G0268162	142.341	2065.36	1024.66	861.409	C4	-1.06578	ns	*
DDB_G0268164	24.7855	250.82	269.673	235.003	C6	-0.890083	ns	*
DDB_G0268166	2.06523	21.9327	21.8976	193.857	C8	2.04249	ns	*
DDB_G0268168	82.124	566.235	232.997	116.983	C4	0.496577	ns	*
DDB_G0268170	4.46916	5.76023	442.313	219.312	C7	-5.77662	pst	*
DDB_G0268172	19.5764	0	489.974	122.481	C7	-6.52176	ns	*
DDB_G0268174	0	0	1513.9	377.91	C7	-11.372	pst	*
DDB_G0268176	20.5234	8.59207	4.13597	3.29975	C1	-1.0695	ns	*
jcdB	0	5.14562	0	1.38626	C4	-0.510875	ns	*
DDB_G0268180	6.56619	18.0215	18.8154	24.8958	C6	-2.7176	ns	*
DDB_G0268182	96.3349	155.335	233.257	105.388	C5	0.261901	ns	*
DDB_G0268184	1.29288	80.4548	137.946	331.777	C8	-0.900272	ns	*
DDB_G0268186	5.43616	166.578	151.263	56.2352	C5	1.69543	psp	*
DDB_G0268188	0.727878	1.89879	1.77388	2.16386	C6	-0.437428	ns	*
fut11	39.2556	480.75	247.161	424.737	C6	-1.84597	pst	*
DDB_G0268192	90.2254	0	0	3.80218	C1	-0.0662434	ns	*
DDB_G0268194	209.618	89.8992	93.571	40.2184	C1	0.282019	ns	*
DDB_G0268196	23.7686	54.2529	183.446	78.1713	C7	1.83659	ns	*
rpa43	4.81961	8.4331	11.3101	4.76234	C5	-0.0902942	ns	*
DDB_G0268200	0	0	4.87623	293.892	C8	0	ns	*
DDB_G0268202	34.3659	22.7461	55.9705	72.0545	C8	-3.35702	ns	*
gnt9	0.596524	209.748	913.588	319.728	C7	4.36538	psp	*
DDB_G0268206	2.72178	0	1.06749	0.889969	C1	-1.60708	ns	*
DDB_G0268208	1.26598	4.65165	9.00909	11.1906	C8	0.608485	ns	*
DDB_G0268210	24.7732	252.299	152.86	73.7474	C5	-0.134716	ns	*
DDB_G0268212	24.5307	8.76818	8.15015	11.1798	C1	1.82467	ns	*
enoB	1.20425	759.356	3305.65	1283.32	C7	5.22732	psp	*
fancd2	57.6184	174.772	254.747	85.9699	C5	2.15639	psp	*
DDB_G0268218	6.48365	161.533	321.308	169.067	C7	1.78983	ns	*
DDB_G0268220	29.5948	199.711	191.249	86.2373	C5	1.16769	*	*
DDB_G0268222	575.735	335.974	1392.98	2828.29	C8	0.756242	ns	*
DDB_G0268224	84.0222	247.201	183.887	66.381	C5	1.3121	*	*
DDB_G0268226	85.798	1392.83	2563.41	4386.38	C8	0.0993956	ns	*
DDB_G0268228	32.2542	85.5876	32.3771	517.647	C8	0.704413	ns	*
DDB_G0268230	12.0637	36.6426	36.6453	37.4857	C6	-0.173933	ns	*
DDB_G0268232	69.1845	565.543	274.702	201.58	C4	0.538801	ns	*
DDB_G0268234	0	2.0041	0	0	C4	-1.52854	ns	*
DDB_G0268236	557.439	971.494	327.629	390.92	C4	-1.38594	ns	*
alg3	14.3601	152.439	132.341	61.5639	C5	0.0379645	ns	*
DDB_G0268240	19.9992	78.1189	36.8947	121.373	C8	-1.72593	ns	*
DDB_G0268242	11.2449	0	3.37022	3.19389	C1	1.43706	ns	*
DDB_G0268244	214.361	872.101	712.005	516.641	C5	0.757562	ns	*
DDB_G0268246	0.357518	10.5399	6.25957	6.81742	C6	2.32642	ns	*
DDB_G0268248	0	18.9539	298.376	5353.01	C8	-0.0151411	ns	aberrant streaming | wild type | aberrant cAMP wave formation
DDB_G0268250	0	361.748	2518.64	1786.89	C7	-3.47743	pst	*
DDB_G0268252	3.97088	13.7597	14.2573	22.9855	C6	-0.463215	ns	*
DDB_G0268254	0	10.9126	9.82949	8.84893	C6	-1.00423	ns	*
DDB_G0268256	0	0	4.21533	0	C7	0	ns	*
kif12	1.43198	74.0986	171.601	10.1735	C5	1.66723	ns	wild type | aberrant culmination
DDB_G0268260	91.9054	433.452	372.878	272.194	C5	2.04863	ns	*
DDB_G0268262	12.8424	16.5524	66.5555	8.39844	C7	5.64789	ns	*
DDB_G0268264	16506.4	33249.8	7932.97	6895.08	C4	-3.15071	pst	*
DDB_G0268266	5.19887	610.447	303.74	399.485	C6	0.969344	ns	aberrant slug migration | aberrant cAMP wave formation
DDB_G0268268	25.1216	359.396	339.6	364.04	C6	0.302397	ns	*
DDB_G0268270	180.597	67.028	44.7854	57.8964	C1	-2.47521	ns	*
aslN	0	317.662	697.686	381.848	C7	-3.39378	pst	*
DDB_G0268274	173.627	145.795	63.3239	104.351	C2	2.08533	ns	*
DDB_G0268276	410.811	543.523	117.43	150.135	C2	-1.72593	ns	*
DDB_G0268278	102.072	3922.84	1973.06	1276.93	C4	-0.805754	ns	*
DDB_G0268280	0	4.66313	7.0487	2.17875	C5	0.703643	ns	*
tgrO4	1.99699	1781.14	134.681	43.8365	C4	4.28719	psp	*
DDB_G0268286	0.757196	465.475	362.993	245.569	C5	-0.711226	ns	*
DDB_G0268288	18.9836	83.9637	91.3363	35.7427	C5	1.35552	ns	*
DDB_G0268290	*	*	*	*	*	0	ns	*
DDB_G0268292	0	0	150.365	81.7353	C7	-5.54277	pst	*
DDB_G0268294	*	*	*	*	*	0	ns	*
DDB_G0268296	0	0	4.78912	0	C7	-1.57561	ns	*
DDB_G0268298	0	0	0	1.84046	C8	-0.232902	ns	*
DDB_G0268300	0	0	17.7568	12.2536	C7	-0.269362	ns	*
rpl38	16530.8	3062.99	2112.19	2244.09	C1	-1.38437	ns	*
tgrO3	0	1221.36	141.983	32.1146	C4	0.667916	ns	*
rpb9	163.664	454.47	254.674	214.953	C4	2.11926	psp	*
DDB_G0268308	36.4578	185.925	104.329	89.6761	C4	2.65281	ns	*
DDB_G0268310	0	252.027	125.745	25.5992	C4	2.3731	ns	*
DDB_G0268312	0	15.1667	39.6364	5.94209	C7	0	ns	*
DDB_G0268314	0.741893	1.48016	1.1378	2.33326	C8	0	ns	wild type | aberrant culmination
DDB_G0268316	33.9354	1381.97	875.427	510.993	C5	-2.71867	pst	*
DDB_G0268318	0	780.914	981.179	133.452	C5	2.50171	ns	*
DDB_G0268320	254.432	1417.63	2358.75	1651.6	C7	1.23789	ns	*
DDB_G0268322	18.3171	2.49849	11.478	5.1252	C1	3.57265	ns	*
DDB_G0268324	0	0	0	1.44029	C8	0.256851	ns	*
DDB_G0268326	0	0	0	6.78026	C8	0.876331	ns	*
DDB_G0268328	30.3845	184.033	137.694	140.265	C6	0.808358	ns	*
sgmD	57.5516	183.281	187.709	165.616	C6	-1.58946	pst	*
uduA1	56.5486	267.033	59.6761	86.2676	C4	-0.74581	ns	*
DDB_G0268334	134.159	193.051	177.751	191.688	C6	1.41449	psp	*
DDB_G0268336	4.04858	5.70903	14.1692	16.8878	C8	0.265558	ns	*
DDB_G0268338	1.32886	0	78.9949	41.4633	C7	-3.51763	ns	*
DDB_G0268340	*	*	*	*	*	0	ns	*
DDB_G0268342	*	*	*	*	*	0	ns	*
DDB_G0268344	3.16411	0	3.80442	1.55385	C7	2.91438	ns	*
DDB_G0268346	238.083	249.51	301.942	1376.41	C8	-1.51287	ns	*
DDB_G0268348	0	1.53126	1.17255	1.58872	C6	0.0924992	ns	*
DDB_G0268350	43.811	288.551	660.263	779.989	C7	2.87436	ns	*
DDB_G0268352	7.78164	6.5903	8.43409	6.3633	C3	3.21454	ns	*
gxcGG	62.6891	699.961	1065.37	1165.36	C6	0.290821	ns	*
DDB_G0268358	92.2246	212.089	383.601	314.051	C7	0.945514	ns	*
DDB_G0268360	1094.3	2571.38	861.487	517.668	C4	-0.0693675	ns	*
DDB_G0268362	1.73279	27.0688	53.7714	19.7796	C7	0.531928	ns	*
DDB_G0268364	51.9992	104.61	39.4308	59.5996	C4	0.311703	ns	*
DDB_G0268366	6.90847	61.2078	26.2031	11.0268	C4	-0.104673	ns	*
mybAA	409.617	1013.06	1168.63	2897.55	C8	-0.69086	ns	*
DDB_G0268370	0	0	16.0895	16.6546	C7	-0.484117	ns	*
dcd2B	14.8558	1597.9	393.791	240.135	C4	0.85372	ns	*
DDB_G0268376	0	2.03381	0	0	C4	-0.573839	ns	*
DDB_G0268380	*	*	*	*	*	*	*	*
DDB_G0268382	*	*	*	*	*	1.41411	ns	*
DDB_G0268384	17.2187	70.7174	188.92	131.922	C7	-2.39489	pst	*
DDB_G0268386	16.5583	87.5906	78.7618	70.5417	C6	-1.59527	pst	*
DDB_G0268388	13.4261	12.3258	7.2446	1.02191	C2	-0.0852123	ns	*
DDB_G0268390	1.4231	1.27665	0	0	C2	-0.401981	ns	*
DDB_G0268392	*	*	*	*	*	0	ns	*
DDB_G0268394	220.322	630.938	308.844	309.609	C4	-0.246222	ns	*
sep15	166.99	1624.37	473.53	136.164	C4	-3.3505	pst	*
DDB_G0268398	0	239.12	501.776	156.074	C7	-2.62614	ns	*
DDB_G0268400	9.23378	36.2743	707.467	27.8881	C7	-4.8977	ns	*
rab24	393.98	659.407	673.62	2061.25	C8	-0.122152	ns	*
DDB_G0268404	13.6948	139.494	127.011	139.525	C6	1.26069	*	*
DDB_G0268406	0	0	4.93585	5.78229	C7	4.58688	psp	*
DDB_G0268408	0	0	2.11182	0	C7	0	ns	*
drnB	11.4515	28.5583	16.3542	20.106	C4	1.88138	ns	*
DDB_G0268412	28.0126	43.6241	10.5253	10.4153	C2	-0.375528	ns	*
DDB_G0268418	0	0	6.88164	0	C7	0	ns	*
DDB_G0268420	7.71898	37.6809	29.0031	34.1677	C6	-1.37229	ns	*
DDB_G0268422	0	31.6916	42.9852	29.2063	C5	1.87464	ns	*
DDB_G0268424	80.1615	54.8617	15.8393	25.7108	C2	-1.42649	ns	*
zntA	15.3855	298.078	192.305	45.4069	C5	0.624936	ns	*
DDB_G0268428	0.629104	0	0.643216	0	C3	0.0699317	ns	*
DDB_G0268430	41.7387	115.197	167.875	101.512	C7	0.504473	ns	*
DDB_G0268432	6.39669	13.6396	15.6251	8.08286	C5	-0.60739	ns	*
DDB_G0268434	94.9474	15555.5	4449.89	2495.37	C4	-3.49719	pst	*
DDB_G0268436	0	4.02252	0	4.08193	C6	-1.00894	ns	*
DDB_G0268438	5.78908	7.8191	0	0	C2	3.485	ns	*
DDB_G0268440	0	0	19.3619	0	C7	0	ns	*
DDB_G0268442	22.2506	136.498	104.884	37.8449	C5	2.23191	psp	*
DDB_G0268444	2.77893	38.4902	118.923	75.0131	C7	0.832449	ns	*
DDB_G0268446	131.094	363.432	160.684	206.723	C4	1.30733	ns	*
fam45	11.881	28.0685	62.7674	50.1888	C7	0.274996	ns	*
DDB_G0268450	0	0.888746	2.37781	0	C7	-0.0485194	ns	*
DDB_G0268452	41.43	326.412	315.545	497.179	C6	0.0857112	ns	*
DDB_G0268454	29.1163	42.7677	242.404	83.3715	C7	-4.53565	pst	*
DDB_G0268456	41.5013	5.56007	192.387	79.5086	C7	-5.38249	ns	*
DDB_G0268458	0	21.7094	1709.98	223.05	C7	-5.39934	pst	*
ponK	0	2.54878	170.425	116.795	C7	-8.07802	pst	*
DDB_G0268462	258.299	66.7672	47.9475	66.7025	C1	-3.73142	ns	*
DDB_G0268464	*	*	*	*	*	0	ns	*
DDB_G0268466	0	0	8.34675	6.95873	C7	-3.67824	ns	*
DDB_G0268468	*	*	*	*	*	0	ns	*
DDB_G0268470	*	*	*	*	*	0	ns	*
naprt	761.618	164.235	191.434	195.794	C1	0.488453	ns	*
DDB_G0268474	*	*	*	*	*	0	ns	*
DDB_G0268476	*	*	*	*	*	0	ns	*
DDB_G0268478	218.909	766.675	220.92	199.577	C4	0.289086	ns	*
cdk10	35.0327	156.731	144.499	53.3538	C5	0.931397	ns	*
DDB_G0268482	0	0	0.968098	0	C7	0	ns	*
DDB_G0268484	20.7438	29.1737	15.0908	4.74457	C2	0.523882	ns	*
tgrO1	0	311.678	62.4521	16.2516	C4	-0.897893	ns	*
DDB_G0268492	32.4386	122.931	135.842	78.9757	C5	1.07005	ns	*
DDB_G0268494	0.38514	7.83295	8.29772	5.07449	C5	0.0806	ns	*
DDB_G0268496	83.0087	50.183	84.8672	46.3275	C3	-0.127618	ns	*
DDB_G0268498	69.5615	221.187	62.3426	124.072	C4	-3.4716	ns	*
DDB_G0268500	36.7792	233.169	173.26	81.1808	C5	-0.42924	ns	*
DDB_G0268502	17.0231	102.558	110.98	77.446	C5	-0.484935	ns	*
DDB_G0268504	35.0067	1096.41	293.086	138.158	C4	-2.09181	ns	*
DDB_G0268506	36.897	24.9001	23.2981	17.8261	C1	-2.39728	ns	*
DDB_G0268508_RTE	*	*	*	*	*	0	ns	*
DDB_G0268510_RTE	*	*	*	*	*	0	ns	*
wrn	29.7728	101.077	74.6281	99.3403	C6	1.93862	ns	*
tbcD	11.8547	44.5449	48.0762	11.415	C5	-0.22316	ns	*
DDB_G0268518	9.53013	29.827	161.122	42.0406	C7	3.15532	psp	*
DDB_G0268520	8.4107	90.2137	119.779	127.546	C6	0.377079	ns	*
psmG3	4.3734	74.84	125.193	89.2174	C7	1.08658	ns	*
DDB_G0268524_RTE	*	*	*	*	*	0	ns	*
DDB_G0268526	22.7385	237.456	69.0941	25.7005	C4	-0.356178	ns	*
DDB_G0268528	7.29661	0	18.3523	10.7498	C7	0	ns	*
DDB_G0268530	*	*	*	*	*	0	ns	*
DDB_G0268534	30.6582	99.8689	134.432	74.6747	C5	0.956909	ns	*
DDB_G0268536	18.4981	138.334	259.825	190.633	C7	-2.10761	pst	*
psmA5	695.826	648.474	172.962	106.229	C2	0.0818605	ns	*
ugt2	0	14.4329	6.07834	4.37234	C4	3.65872	ns	*
DDB_G0268542	3.85879	291.822	178.39	35.9596	C5	5.28548	psp	*
ugt3	0	8.23343	28.027	5.40435	C7	3.96567	ns	*
DDB_G0268546	5.98213	114.98	135.964	178.262	C6	-1.28071	ns	*
pikF	132.698	63.3863	100.068	65.586	C1	-1.74497	ns	aberrant aggregation | decreased growth rate in bacterial suspension | decreased protein tyrosine phosphorylation | decreased cell motility
DDB_G0268550	0	23.881	23.5949	14.9422	C5	-1.79907	ns	*
DDB_G0268552	4.12199	103.501	91.8872	56.8021	C5	0.552676	ns	*
DDB_G0268554	1.87492	11.5201	19.4546	8.90025	C7	-0.273902	ns	*
psiE	50.8312	849.014	1068.75	124.835	C5	-3.68261	pst	*
DDB_G0268558	19.5199	95.3815	138.516	326.877	C8	-1.72646	pst	*
DDB_G0268560	56.7232	77.6449	92.6557	17.1714	C3	1.61289	psp	*
DDB_G0268562	0	8.05778	21.3363	3.23081	C7	0	ns	*
DDB_G0268564	70.2811	70.5976	97.5947	79.6958	C7	1.44007	ns	*
DDB_G0268566	51.1233	21.8137	24.8354	21.1944	C1	-1.57757	pst	*
DDB_G0268568	*	*	*	*	*	0	ns	*
DDB_G0268570	0.426703	0.802279	0.607311	2.03417	C8	-1.21934	ns	*
DDB_G0268572	0.710746	39.5727	69.689	64.5353	C7	0.136784	ns	*
eIF4e	101.35	777.544	780.638	383.187	C5	0.299213	ns	*
DDB_G0268576	10.6744	241.933	135.009	82.6459	C4	-0.25392	ns	*
gefV	47.1415	760.276	530.632	862.446	C6	1.72294	psp	aberrant culmination | aberrant cAMP wave formation
DDB_G0268580_RTE	*	*	*	*	*	0	ns	*
DDB_G0268582_RTE	*	*	*	*	*	0	ns	*
DDB_G0268584	0	403.427	954.459	853.959	C7	3.11649	ns	*
DDB_G0268586	18.1735	246.914	246.288	438.521	C6	0.178989	ns	*
DDB_G0268588	2.44109	4.6266	1.88258	1.78409	C4	-0.798189	ns	*
DDB_G0268590	6.38452	50.8006	119.265	9.71241	C7	2.52893	psp	*
dlpA	149.466	3310.3	4519.16	3306.38	C7	-0.144586	ns	*
DDB_G0268594	0.838181	828.657	842.78	917.216	C6	2.81483	psp	*
DDB_G0268596_RTE	*	*	*	*	*	0	ns	*
DDB_G0268598	*	*	*	*	*	0	ns	*
uduB	1163.81	84.4487	134.308	364.878	C1	-1.06953	ns	*
DDB_G0268602	0	31.1765	44.7607	10.2191	C5	1.56127	ns	*
DDB_G0268604	0	0	5.91893	0	C7	-5.30462	ns	*
DDB_G0268606	*	*	*	*	*	0	ns	*
DDB_G0268608_RTE	*	*	*	*	*	0	ns	*
DDB_G0268610	*	*	*	*	*	0	ns	*
DDB_G0268612	0	0	1.87443	2.45479	C8	1.14938	ns	*
msh6	44.1108	489.353	284.133	60.2791	C4	-1.17962	ns	*
mtaA	48.673	319.913	416.527	187.678	C5	2.0327	ns	*
pinA	97.4207	1078.99	503.609	205.47	C4	-1.31919	ns	*
pkbA	692.789	257.373	398.524	254.248	C1	-1.14646	ns	abolished growth | decreased chemotaxis rate | abolished aggregation
rac1B	404.317	1015.01	489.845	320.744	C4	0.0287047	ns	decreased growth rate in suspension | increased rate of endocytosis | aberrant cytokinesis | delayed development
DDB_G0268624	15.0564	40.4223	28.3625	11.9936	C4	0.281267	ns	*
DDB_G0268626	0.445044	0.683622	0.732756	1.16105	C8	-0.120079	ns	*
pykA	9.70969	92.8855	81.3898	105.465	C6	2.20994	ns	decreased growth rate | abolished aggregation
spsA	993.12	199.906	416.519	1251.15	C8	2.31488	ns	*
abpA	2742.59	1381.5	331.753	647.496	C1	-4.21206	ns	*
pde3	62.885	334.879	249.957	180.676	C5	0.289537	ns	*
roco11	38.2673	238.935	142.256	79.8116	C4	-2.05568	pst	*
dstB	74.5909	543.957	668.145	1736.62	C8	0.419078	ns	*
DDB_G0268640	1.38341	266.602	134.284	489.932	C8	-5.37379	pst	*
DDB_G0268642	48.3401	223.439	509.625	660.023	C8	0.254577	ns	*
DDB_G0268644	0	2335.99	6964.14	6580.12	C7	-0.472806	ns	*
DDB_G0268646	1736.9	1639.11	672.78	341.426	C2	-1.074	ns	*
DDB_G0268650	289.657	402.846	143.78	602.721	C8	-1.21215	ns	*
DDB_G0268652	22.2684	243.615	129.467	52.0396	C4	1.0245	ns	*
DDB_G0268654	0	2.85161	10.9394	0	C7	1.52972	ns	*
DDB_G0268656	1.16994	583.384	771.309	225.415	C5	-0.152228	ns	*
DDB_G0268658	*	*	*	*	*	0	ns	*
DDB_G0268660	14.5577	13.9859	5.25517	4.86209	C2	-0.384477	ns	*
DDB_G0268662	112.543	144.115	89.6226	63.466	C2	-1.18789	ns	*
aatA	3648.3	1582.29	688.165	592.962	C1	-1.43776	ns	*
DDB_G0268666	56.1574	228.161	103.459	80.6744	C4	0.664938	ns	*
cycH	0	40.0163	18.0377	11.959	C4	1.12223	ns	*
DDB_G0268670	*	*	*	*	*	0	ns	*
DDB_G0268672	0	153.78	0	11.0707	C4	0	ns	*
DDB_G0268674	*	*	*	*	*	0	ns	*
DDB_G0268676	0	30.1818	0	0	C4	0	ns	*
DDB_G0268678	7.33099	99.1011	118.983	37.4458	C5	0.315724	ns	*
DDB_G0268680	325.083	579.749	183.758	352.435	C4	0.238198	ns	*
DDB_G0268682	3.6318	53.6905	106.006	44.0663	C7	-4.41734	ns	*
DDB_G0268684	9.17517	58.8952	102.28	43.6722	C7	0.475939	ns	*
DDB_G0268686	30.1849	35.6007	101.171	153.286	C8	2.71669	psp	*
DDB_G0268688	0	72.4712	8.10177	0	C4	0	ns	*
DDB_G0268690	0	46.2022	0	0	C4	0	ns	*
DDB_G0268692	0	2.0041	12.1366	0	C7	-0.566906	ns	*
DDB_G0268694	0	0	8.49334	1.09896	C7	0.944816	ns	*
DDB_G0268696	107.452	156.386	165.231	658.537	C8	-4.06868	pst	*
DDB_G0268698	16.8178	196.376	114.716	59.7536	C4	0.926601	ns	*
copD	607.548	1456.43	526.284	337.714	C4	-0.539722	ns	*
DDB_G0268704	45.8957	171.993	150.905	89.1735	C5	1.03652	ns	*
ints3	18.2814	65.6453	64.785	130.085	C8	-0.252269	ns	*
DDB_G0268708	18.7906	307.176	189.544	188.313	C6	-3.64579	pst	*
DDB_G0268710	35.9801	27.4057	94.5288	105.44	C7	-2.13518	pst	*
DDB_G0268712	0	2.13659	8.59099	1.75442	C7	2.014	ns	*
ctu2	14.4132	21.0419	29.1921	18.4188	C7	1.37529	ns	*
lsm5	7.62657	105.333	50.9528	14.601	C4	0.481556	ns	*
DDB_G0268718	4.00816	7.87571	5.05572	160.329	C8	0.203739	ns	*
selk	1228.05	1938.45	1128.79	923.731	C4	-2.03008	pst	*
DDB_G0268722	*	*	*	*	*	0	ns	*
DDB_G0268724	*	*	*	*	*	0	ns	*
DDB_G0268726	*	*	*	*	*	0	ns	*
DDB_G0268728	*	*	*	*	*	0	ns	*
DDB_G0268730	*	*	*	*	*	4.39201	ns	*
DDB_G0268732	*	*	*	*	*	0	ns	*
DDB_G0268734	0	0	0	28.1025	C8	0	ns	*
DDB_G0268736	10.2901	0	0	15.16	C8	5.12636	ns	*
DDB_G0268738	0	25.92	6.64161	6.87489	C4	0	ns	*
DDB_G0268740	0	2.48819	19.468	1236.57	C8	0.881436	ns	*
DDB_G0268742	1.91974	64.4	27.4533	6.81392	C4	-0.698751	ns	*
act23	5.45281	23.7642	22.3646	12.9277	C5	1.06239	ns	*
DDB_G0268746	25.5174	154.552	145.482	807.445	C8	0.332852	ns	*
DDB_G0268748	0	42.5799	385.149	368.991	C7	2.13339	psp	*
DDB_G0268750	0	33.3499	0	801.922	C8	0.623055	ns	*
DDB_G0268752	0	66.6998	207.239	105.113	C7	3.16811	ns	*
DDB_G0268754	102.374	5929.14	2653.21	1736.17	C4	-0.606102	ns	*
DDB_G0268756	0	47.4394	19.2993	2559.92	C8	1.19443	ns	*
ola1	602.208	538.11	892.444	269.546	C3	0.645165	ns	*
rabQ	83.4855	275.466	82.1536	87.6227	C4	-2.897	ns	*
DDB_G0268762	30.2482	24.2916	20.1021	24.6418	C1	-0.559441	ns	*
DDB_G0268764	20.9002	112.6	148.412	150.645	C6	1.17488	ns	*
DDB_G0268766	0	0	0	9.09595	C8	-1.92147	ns	*
DDB_G0268768	*	*	*	*	*	2.54188	ns	*
DDB_G0268770	8.40069	432.134	407.005	81.6095	C5	2.00161	ns	*
DDB_G0268772	28.2342	454.369	1414.43	237.871	C7	1.59328	ns	*
DDB_G0268774	2.36464	23.2233	52.8755	32.7579	C7	2.87999	ns	*
gatB	1.6837	20.0622	38.3246	22.2002	C7	1.1536	ns	*
rbbB	94.9551	446.027	963.154	750.783	C7	2.10874	psp	*
DDB_G0268780	*	*	*	*	*	0	ns	*
DDB_G0268782	1.54957	20.4272	23.9474	22.9364	C6	-0.715173	ns	*
DDB_G0268784	0	82.9188	565.803	303.967	C7	-0.142107	ns	*
DDB_G0268786	7.42163	13.1169	9.46788	4.45868	C4	-1.17846	ns	*
DDB_G0268788	0.629513	0	3.16668	5.07458	C8	-0.26331	ns	*
DDB_G0268790	2370.01	5463.02	4110.55	4872.71	C6	-2.02323	ns	*
gtaF	75.858	71.8978	61.1704	48.9877	C2	-1.52308	ns	*
bub2	27.7181	326.994	201.169	206.819	C6	-1.22294	*	*
DDB_G0268796	0	6.45186	30.4834	31.5126	C7	-0.239976	ns	*
DDB_G0268798	0.709038	1.33312	11.6399	14.0131	C7	0.0589289	ns	*
DDB_G0268800	0	29.5329	43.5056	27.6173	C7	-0.916151	ns	*
gpaJ	0.763685	4.30759	7.10239	3.64063	C7	0.482773	ns	*
DDB_G0268804	0	0	0	12.5042	C8	0	ns	*
DDB_G0268806	*	*	*	*	*	3.94155	ns	*
DDB_G0268808	9.24363	22.5623	21.5628	30.9985	C6	-0.249374	ns	*
DDB_G0268810	426.978	255.989	298.654	964.425	C8	-3.23599	pst	*
DDB_G0268812	0	2.56867	5.60698	62.6982	C8	0.673947	ns	*
DDB_G0268814	6.38792	64.2575	121.705	65.1147	C7	2.32918	psp	*
DDB_G0268816	215.39	230.548	163.643	23.6633	C2	0.551888	ns	*
DDB_G0268818	13.6487	61.7043	19.6794	4.97402	C4	-3.16502	pst	*
DDB_G0268820	6.70186	83.4947	77.3334	74.0225	C6	-0.192006	ns	*
DDB_G0268822	199.92	278.685	206.499	798.201	C8	-2.5754	ns	*
DDB_G0268824	0.867462	4.57942	4.4346	5.02335	C6	0.684094	ns	*
DDB_G0268826	4.05657	102.989	90.5158	66.0865	C5	0.607751	ns	*
DDB_G0268828	1614.97	974.252	239.282	192.358	C2	-2.62495	pst	*
DDB_G0268830	0	50.8681	112.531	53.145	C7	-6.90069	ns	*
DDB_G0268832	0	260.422	147.656	40.2084	C5	-4.6613	pst	*
DDB_G0268834	8.36073	135.725	9.12923	0	C4	2.9696	ns	*
DDB_G0268836	0	0	33.6402	20.9468	C7	-0.469647	ns	*
DDB_G0268838	0	15.8373	4.39817	2.5762	C4	-1.23774	ns	*
atg10	1.19084	2.239	0	0	C2	0	ns	*
DDB_G0268842	0	0	7.49085	0	C7	0	ns	*
DDB_G0268844	3.01969	15.0592	14.8206	10.5644	C5	0.466927	ns	*
DDB_G0268846	39.7214	20.8902	8.80736	12.6774	C1	-1.4001	ns	*
DDB_G0268848	69.7793	148.643	95.1459	74.0926	C4	-2.45541	ns	*
DDB_G0268850	10.2796	767.66	436.084	100.048	C4	0.782416	ns	*
DDB_G0268852	11.0341	608.635	511.774	227.385	C5	-0.654344	ns	*
gnt4	20.5497	2898.68	1720.81	699.08	C5	1.03545	ns	*
DDB_G0268856	0	864.481	751.526	220.742	C5	1.003	ns	*
DDB_G0268858	1.3627	35.6353	10.8672	4602.55	C8	0.39953	ns	*
rngB	74.4587	575.307	612.626	936.563	C6	-0.352432	ns	*
DDB_G0268862	3.12352	218.551	56.8005	50.4622	C4	-3.57064	pst	*
DDB_G0268864	64.732	700.424	290.312	93.8713	C4	0.471385	ns	*
DDB_G0268866	3.32886	26.4006	31.6304	13.4184	C5	0.216015	ns	*
nat10	16.1058	50.9285	47.3793	47.2016	C6	-0.488647	ns	*
DDB_G0268870	1872.78	2135.19	1937.87	1456.23	C3	0.0189895	ns	*
DDB_G0268872	37.8787	65.9155	53.1293	40.1549	C4	0.600735	ns	*
DDB_G0268874	7.87804	873.874	1030.46	337.288	C5	2.22766	ns	*
DDB_G0268876	86.783	103.216	82.2916	50.554	C2	-2.42984	pst	*
DDB_G0268878	46.03	9.54725	8.44087	9.6843	C1	-2.70513	ns	*
atxn10	1.94546	39.0615	58.9942	77.096	C6	0.2716	ns	*
DDB_G0268882	0	51.0546	445.935	342.993	C7	3.05441	ns	*
DDB_G0268884	20.3381	5348.22	7348.08	3635.88	C5	0.449128	ns	*
vps13E	21.1251	354.214	802.598	1368.82	C8	0.196656	ns	aberrant streaming | wild type | aberrant culmination | aberrant cAMP wave formation
zizD	57.4551	191.993	137.812	122.339	C5	0.31021	ns	*
DDB_G0268890	61.8053	45.8662	25.0001	36.4016	C1	-3.79072	ns	*
DDB_G0268892	780.209	1247.89	553.248	644.968	C4	-1.40388	ns	*
DDB_G0268894	0	7.46145	40.4616	23.6111	C7	6.48174	ns	*
DDB_G0268896	10.5148	0	8.81555	75.6514	C8	-4.35043	ns	*
wdr75	5.90813	8.49774	9.27091	9.80908	C6	-1.72202	ns	*
DDB_G0268900	*	*	*	*	*	0	ns	*
DDB_G0268902	0	1.84259	2.78962	0	C5	-1.47	ns	*
DDB_G0268904	16.0479	177.237	73.6241	75.9004	C4	-2.52369	pst	*
DDB_G0268906	*	*	*	*	*	0	ns	*
rabT1	2.04632	8.16527	13.1843	2.16571	C5	2.1535	ns	*
DDB_G0268912	*	*	*	*	*	0	ns	*
DDB_G0268914	19.7687	94.9365	153.681	75.4907	C7	1.87221	ns	*
DDB_G0268916	6.4427	29.6894	132.283	122.334	C7	1.43504	ns	*
DDB_G0268918	0	2.23663	4.63962	6.34911	C8	-0.541779	ns	*
srfC	613.819	2131.75	1054.66	1647.07	C6	-1.41513	ns	*
DDB_G0268922	22.7897	76.4097	74.7217	100.627	C6	1.60478	psp	*
DDB_G0268924	30.611	70.0794	31.0569	38.4958	C4	-1.48176	ns	*
DDB_G0268926	*	*	*	*	*	0	ns	*
DDB_G0268928	208.43	772.321	1732.31	3290.02	C8	-0.559031	ns	*
DDB_G0268930	0	0.508967	0.295584	1.44287	C8	0	ns	*
DDB_G0268932	0	0	0	6.95717	C8	0	ns	*
DDB_G0268934	12.4239	110.178	252.583	137.918	C7	1.61573	ns	*
DDB_G0268936	*	*	*	*	*	0	ns	*
ube2w	194.286	1067.69	874.638	1063.64	C6	2.10596	ns	*
DDB_G0268940	12.7956	206.915	83.5624	151.369	C6	-1.60401	ns	*
DDB_G0268942_RTE	*	*	*	*	*	0	ns	*
DDB_G0268944	*	*	*	*	*	0	ns	*
DDB_G0268946	0	0	1.16865	3.02423	C8	0	ns	*
DDB_G0268948	395.746	74.7414	222.439	96.149	C1	-2.92412	ns	*
gpt6	0	3.14402	84.3585	17.7833	C7	2.35639	psp	*
DDB_G0268952	0	0	0	6.14002	C8	0	ns	*
DDB_G0268954	*	*	*	*	*	0	ns	*
DDB_G0268956	0	7.70087	16.9044	6.32342	C7	0	ns	*
DDB_G0268958_RTE	*	*	*	*	*	1.8305	ns	*
DDB_G0268960	21.2958	261.425	136.826	95.7414	C4	-0.222806	ns	*
DDB_G0268962	0	13.7149	8.34675	33.7852	C8	-3.0144	ns	*
DDB_G0268964	0	23.8461	31.0142	60.0775	C8	-0.720677	ns	*
DDB_G0268966	633.355	1228.8	1005.48	736.883	C5	-1.30995	*	*
DDB_G0268968	10644.4	6945.27	2752.33	4917.36	C1	0.736443	ns	*
DDB_G0268970	36.445	13.978	7.94605	14.3463	C1	-1.30877	ns	*
DDB_G0268972	*	*	*	*	*	0	ns	*
DDB_G0268974	*	*	*	*	*	0	ns	*
DDB_G0268976	0	0	4.62492	0	C7	0	ns	*
DDB_G0268978	*	*	*	*	*	0	ns	*
DDB_G0268980	0	12.8577	0	0	C4	0	ns	*
DDB_G0268982	0	6.58133	26.8211	4.01139	C7	0.962143	ns	*
DDB_G0268984	0	309.033	800.793	125.917	C7	3.56128	ns	*
DDB_G0268986	0	0	8.33833	0	C7	0	ns	*
DDB_G0268988	68.7963	356.353	389.484	210.844	C5	0.90431	ns	*
DDB_G0268990	12.7047	9.35494	7.58279	11.5579	C1	0.606871	ns	*
anapc10	6.76029	95.5081	156.574	7.22735	C5	1.1248	ns	*
manC	7.34747	52.7942	48.6173	14.9993	C5	-0.23606	ns	*
DDB_G0268996	3.13838	23.9563	119.466	412.062	C8	-1.19477	ns	*
DDB_G0268998	0	4.8002	0	0	C4	2.11018	ns	*
DDB_G0269000	46.0082	225.074	174.566	54.1587	C5	0.703566	ns	*
DDB_G0269004	0.220382	0	0.313661	2.50244	C8	-0.525828	ns	*
DDB_G0269006	175.311	660.53	617.885	547.481	C6	-0.229469	ns	*
DDB_G0269008	0	20775.6	1912.84	896.272	C4	-2.87641	pst	*
DDB_G0269010	4.13776	108.497	39.157	20.0148	C4	0.386327	ns	*
DDB_G0269012	0	32.0452	25.2853	23.09	C6	-0.455552	ns	*
DDB_G0269014	114.895	223.12	155.004	289.607	C6	-0.304547	ns	*
CYP524A1	3299.48	1736.39	518.403	391.314	C1	-1.4714	ns	*
DDB_G0269018	5.76321	631.288	639.146	542.825	C6	3.78745	ns	*
DDB_G0269020	0	1.0951	0.666467	11.4268	C8	-1.21935	ns	*
DDB_G0269022	116.277	213.719	265.138	230.049	C7	0.385831	ns	*
ate1	12.2487	68.4007	69.2013	51.8228	C5	0.601626	ns	*
abcG23	0.531285	2.11994	170.482	66.1629	C7	-3.33373	pst	*
DDB_G0269028	*	*	*	*	*	0	ns	*
DDB_G0269030_RTE	*	*	*	*	*	0	ns	*
DDB_G0269032	23.6605	151.605	258.672	206.214	C7	-0.266862	ns	*
udkA	43.8197	38.6101	23.5215	21.4806	C2	-1.77945	pst	*
DDB_G0269036	*	*	*	*	*	0	ns	*
atp5D	2927.6	1883.1	977.641	514.977	C2	-0.701725	ns	*
DDB_G0269040	150.415	64.4545	17.538	16.0427	C1	-2.42203	ns	*
DDB_G0269042	0.63627	2.46024	3.29745	0	C5	-1.02293	ns	*
DDB_G0269044	2.37465	12.9858	27.78	4.99182	C7	1.88141	ns	*
DDB_G0269046	592.038	143.103	101.166	157.439	C1	-3.33359	ns	*
DDB_G0269048	28.5746	424.525	231.025	365.676	C6	2.23142	psp	*
DDB_G0269050	875.401	157.122	139.764	382.69	C1	-2.37861	pst	*
DDB_G0269052	18.6543	191.16	265.364	295.255	C6	-1.39183	ns	*
ppwd1	25.5062	117.73	104.356	30.5033	C5	0.874008	ns	*
DDB_G0269056	*	*	*	*	*	0	ns	*
DDB_G0269058	*	*	*	*	*	0	ns	*
DDB_G0269060	89.1545	55.2258	101.497	60.2678	C3	0.974657	ns	*
DDB_G0269062	13.4405	95.5748	69.2541	49.1524	C5	-1.79901	ns	*
DDB_G0269064	*	*	*	*	*	0	ns	*
DDB_G0269066	*	*	*	*	*	0	ns	*
DDB_G0269068	6.75749	11.8742	16.0949	12.2417	C7	1.09324	ns	*
DDB_G0269070	*	*	*	*	*	0	ns	*
DDB_G0269072	3.3352	13.3082	10.23	17.965	C6	-0.526456	ns	*
DDB_G0269074	0	6.0606	11.6272	18.301	C8	2.11109	ns	*
DDB_G0269076	*	*	*	*	*	0	ns	*
DDB_G0269078	0	61.6515	1318.7	721.006	C7	-5.80604	pst	*
DDB_G0269080	7.25516	495.668	1087.84	240.782	C7	1.59803	ns	*
DDB_G0269082	0	0	3.53548	154.847	C8	0	ns	*
DDB_G0269084	0	1.46371	1.7001	2.5643	C6	-1.13874	ns	*
DDB_G0269086	29.593	27.322	42.7969	195.339	C8	-0.18468	ns	*
DDB_G0269088	17.8691	31.8301	25.8744	63.1986	C8	-1.18009	ns	*
DDB_G0269090	*	*	*	*	*	0	ns	*
DDB_G0269092	6.5762	20772.2	3594.19	1565.24	C4	-3.75793	pst	*
DDB_G0269094	*	*	*	*	*	0	ns	*
DDB_G0269096	22.5536	1.86768	0	3.27204	C1	0	ns	*
DDB_G0269098_RTE	0.751877	4.06213	9.0988	2.76253	C7	-0.619679	ns	*
abpC	16332.8	10141.7	3487.62	17501.4	C1	-2.24656	ns	aberrant aggregation | abolished slug migration | aberrant culmination | abolished culmination
arcD	283.076	1299.21	462.273	364.359	C4	-1.44569	ns	*
calB	51.7113	383.687	394.91	478.493	C6	-0.532628	ns	*
cahA	791.807	687.685	3110.1	2483.71	C7	-1.40313	ns	*
catB	1.4602	90.5815	5514.6	10185.3	C8	5.45328	psp	spores hypersensitive to H2O2 (peroxide) | delayed development
tspA	1469.43	2910.24	3056.82	4598.74	C8	-1.79218	ns	*
celB	19.7071	69.9755	61.1076	6786.85	C8	-3.38447	pst	*
numA	76.4414	353.529	432.622	276.927	C5	0.781988	ns	*
cmbC	35.5115	21434.7	50818.3	14638.1	C7	1.21694	ns	*
cxeA	8656.21	4170.33	1821.26	1002.69	C1	0.499115	ns	*
cypB	817.942	811.846	463.564	446.259	C2	-0.179479	ns	*
cysA	5806.95	2501.47	5570.39	7018.39	C8	-1.08404	*	*
dcsA	1.91804	7910.98	18172.6	16587.5	C7	-0.0739974	ns	abolished sporulation | aberrant spore coat morphology | abolished cellulose biosynthesis | abolished stalk formation | abolished stalk cell differentiation
DG1041	19.6198	13.6771	4.84289	10.3528	C1	-0.772079	ns	aberrant fruiting body morphology
DG1110	0	108.939	357.521	211.175	C7	0.386874	ns	aberrant culmination | aberrant slug migration
phgA	382.246	555.426	272.658	156.864	C2	-0.0977617	ns	*
ecmB	47.4596	1043.55	3129.81	32433.7	C8	-4.98211	pst	*
efaAI	163418	11664.1	7933.33	55622	C1	-1.61866	ns	*
efaAII	43283.8	5974.55	4092.64	18540.2	C1	-0.487668	ns	*
fttB	15748.6	19992.7	9559.97	7066.38	C2	-0.817712	ns	*
gapA	106.235	1204.73	910.847	692.223	C5	-1.09423	ns	*
hmgA	560.325	1665.06	1571.28	1731.76	C6	-0.351373	ns	*
hspB	4940.46	16113.8	31568.7	19586.9	C7	1.17093	*	*
ifdA	6730	1744.24	1853.95	5622.45	C1	-0.702043	ns	*
lkhA	650.552	4329.81	1069.79	330.717	C4	2.15585	ns	*
lvsA	144.393	497.984	655.068	738.552	C6	1.77822	ns	abolished cytokinesis | abolished cAMP-induced Ca2+ influx
mekA	29.3198	194.138	82.8131	45.8442	C4	-1.70956	pst	decreased aggregate size | precocious development
modA	487.551	2539.23	1193.35	811.873	C4	-0.442824	ns	aberrant fruiting body morphology
mvpA	9063.34	2714.49	1276.26	1392.13	C1	-4.24268	pst	*
npcA	620.144	2552.52	2268.06	1638.81	C5	0.120609	ns	*
nxnA	4361.2	756.071	454.752	2358.16	C1	-4.21796	pst	decreased culmination | decreased growth rate | delayed development | decreased chemotaxis to cAMP | decreased lysosomal enzyme activity
DDB_G0269162	214.82	530.027	473.176	671.971	C6	0.422844	ns	*
egeB	531.015	519.755	237.189	151.935	C2	-0.705352	ns	development arrests at mound stage
pakA	372.157	2186.4	2382.27	1458.29	C5	-1.73561	pst	aberrant cytokinesis | delayed development
vps26	305.527	474.582	651.141	497.067	C7	-0.955581	ns	*
pmpA	731.005	1903.32	4634.93	2734.6	C7	-1.54029	ns	*
pspC	141.205	296.283	231.679	56.8244	C4	1.35445	ns	*
rab1C	501.793	2913.16	2363.86	1045.91	C5	0.342566	ns	*
racF1	62.7786	72.7053	28.444	14.8539	C2	0.150331	ns	*
racG	0	343.982	334.582	733.875	C8	2.06889	ns	*
rcdP	5.50303	205.326	375.565	99.5116	C5	0.884989	ns	*
rsc5	121.201	279.292	572.24	457.42	C7	2.05239	psp	*
rzpA	185.031	3073.68	2250.16	1531.93	C5	0.0807701	ns	aberrant aggregation | decreased slug migration | increased aggregate size | increased gene expression | decreased gene expression | delayed development
snpC	97.6791	506.589	1094.05	1070.25	C7	0.878452	ns	wild type | aberrant culmination
snwA	114.525	501.247	597.484	735.697	C6	0.505628	ns	*
tcp1	364.736	421.024	357.031	133.129	C3	0.61099	ns	decreased growth rate | development arrests at mound stage | aberrant fruiting body morphology
tifA	86.9541	461.229	452.703	175.416	C5	1.10221	ns	*
trfA	242.244	910.519	1007.47	1696.28	C8	0.391272	ns	*
tubB	4025.12	2230.44	1358.63	744.863	C1	-0.879633	ns	*
wimA	142.539	150.489	217.315	1460.7	C8	-0.242595	ns	aberrant fruiting body morphology
cplA	568.304	3198.88	1537.7	910.204	C4	-1.46495	ns	*
gdcA	3536.53	1281.9	606.222	648.734	C1	-2.82337	ns	*
dhkE	7.90412	431.516	218.11	169.433	C4	-0.218598	ns	*
abcG21	50.4026	686.139	400.812	1130.6	C6	0.104365	ns	*
abcG19	1.50418	1.671	1.18483	4.13307	C8	-0.0282507	ns	*
abcG14	0.527772	43.2181	75.8593	35.4762	C7	1.81645	psp	*
abcG11	132.05	15.3095	16.9141	10.7569	C1	-2.23884	ns	*
abcG1	153.157	3061.87	3525.56	1223.98	C5	-0.959097	ns	*
cypE	40.6763	159.109	132.921	71.2686	C5	3.17035	psp	*
lyrm7	80.6133	79.5817	211.376	291.407	C8	1.07015	ns	*
DDB_G0269220	0	36.0849	0	3.6384	C4	-0.770367	ns	*
gefB	5.77889	819.375	537.488	388.13	C5	-1.8049	pst	aberrant cytoskeleton organisation | abolished pinocytosis | increased basal F-actin level | abolished growth | delayed aggregation | decreased phagocytosis | decreased growth rate | decreased aggregate size | aberrant cell morphology | aberrant fruiting body morphology
fszB	46.1547	72.0715	50.714	51.7187	C4	-1.9672	pst	*
cas1	583.187	62.84	56.0512	80.9696	C1	-1.45817	ns	*
DDB_G0269228	26.0492	30.756	83.6769	24.1236	C7	-2.27597	pst	*
fpaA	807.451	2442.07	1991.22	2115.45	C6	-1.79925	pst	aberrant fruiting body morphology
DG1007	58.3673	89.7654	52.0277	31.0212	C4	0.576889	ns	abolished culmination
act8	*	*	*	*	*	-3.80621	ns	*
rab7A	632.606	5131.13	4443.02	5063.08	C6	-0.0126478	ns	*
rab11A	2521.11	5241.26	9672.41	8308.62	C7	1.76263	psp	*
racH	499.671	1636.96	733.348	408.683	C4	-0.43707	ns	*
fcsA	1824.07	4016.41	3401.3	4537.01	C6	0.885376	ns	*
atg6A	21.5704	176.702	137.877	99.317	C5	0.159888	ns	aberrant macroautophagy | aberrant cellular response to nitrogen starvation | multiple tips | decreased fruiting body size | decreased stalk length | decreased sporulation
pyd2	323.8	273.568	839.501	716.853	C7	-0.0466943	ns	*
cf45-1	3081.38	1754.58	772.537	502.007	C1	-2.0039	pst	increased aggregate size | decreased cell motility | increased cell-cell adhesion | decreased aggregate size | increased intracellular glucose level
pats1	109.532	757.988	916.997	741.337	C6	-0.284512	ns	*
gefE	171.675	1172.26	2311.02	1500.62	C7	0.697714	ns	*
sigJ	9.38379	4587.54	10435.1	21866.3	C8	4.94615	psp	*
DDB_G0269256	989.921	60.9613	40.2107	36.7195	C1	-1.34309	ns	*
DDB_G0269258	31.0359	0	0	0	C1	0	ns	*
DDB_G0269260	*	*	*	*	*	0	ns	*
rabT2	22.0888	65.2235	37.3311	6.44987	C4	-0.534116	ns	*
DDB_G0269264_RTE	*	*	*	*	*	5.40831	ns	*
DDB_G0269266_RTE	*	*	*	*	*	0.39318	ns	*
DDB_G0269268_RTE	39.7226	70.4724	6.04419	13.1941	C2	4.43237	ns	*
DDB_G0269270	164.778	22.1925	0	0	C1	-7.94362	ns	*
DDB_G0269272	9.7513	18.7721	31.5768	32.6256	C7	1.90679	ns	*
dhak	27.545	20.8857	14.8908	86.5393	C8	1.11563	ns	*
DDB_G0269276	1177.91	244.835	233.739	527.057	C1	-0.0683059	ns	*
DDB_G0269278	3.33694	3.5809	5.29169	4.60996	C7	2.30414	ns	*
DDB_G0269280	9.24052	3038.94	4557.17	5387.06	C6	1.35905	ns	*
DDB_G0269282	443.876	367.936	299.057	135.658	C2	2.53854	ns	*
DDB_G0269284	48.5364	290.251	227.178	184.417	C5	0.537583	ns	*
DDB_G0269286	17.2549	220.79	179.16	77.3098	C5	2.71355	psp	*
DDB_G0269288	20.172	283.745	241.913	201.338	C5	2.01581	psp	*
nap1	2733.42	752.149	775.849	1643.04	C1	-0.91359	ns	*
sugt1	475.49	209.014	94.5276	115.65	C1	-0.543256	ns	*
DDB_G0269294	5.85378	142.224	124.466	84.3525	C5	0.500166	ns	*
DDB_G0269296	6.09891	15.307	13.1445	65.4168	C8	-1.39657	ns	*
gefX	135.95	511.583	287.151	287.856	C4	-0.704577	ns	*
DDB_G0269300	6.87528	54.8889	67.893	32.7919	C5	2.00012	ns	*
DDB_G0269302	1.84938	1.65906	1.00968	4.92868	C8	-0.0696184	ns	*
DDB_G0269304	3.07753	1.76193	3.69074	13.604	C8	-0.0258744	ns	*
dhx35	17.0022	60.5248	29.2093	9.60025	C4	0.553451	ns	wild type | aberrant cAMP wave formation
DDB_G0269312	6.01067	22.4142	27.3788	36.9266	C6	0.755095	ns	*
DDB_G0269318	*	*	*	*	*	0	ns	*
DDB_G0269320	0	0	0	2.5375	C8	0	ns	*
DDB_G0269322	143.673	63.7465	76.217	43.3624	C1	1.26848	*	*
gins4	0	9.25949	26.6058	1.14704	C7	1.39447	ns	*
zntD	64.3576	201.66	258.119	244.465	C6	-0.0916299	ns	*
DDB_G0269328	68.762	163.93	143.904	235.763	C6	0.513169	ns	*
DDB_G0269330	0.915199	55.2889	33.4395	44.6596	C6	-1.17239	ns	*
DDB_G0269332	465.35	996.949	380.058	212.659	C4	-2.07228	pst	*
DDB_G0269334	7548.06	3824	706.791	1896.39	C1	-1.61486	ns	*
DDB_G0269336	6.3449	127.678	25.2996	12.2356	C4	-1.09721	ns	*
bzpE	115.508	91.2612	145.717	202.64	C8	0.752947	ns	*
DDB_G0269340	365.574	60.5385	25.9574	16.9134	C1	-2.26745	pst	*
DDB_G0269342	5.73307	281.704	294.762	184.482	C5	0.106861	ns	*
DDB_G0269344	21.3966	19.6529	38.1877	43.5094	C8	-2.09356	ns	*
DDB_G0269346	*	*	*	*	*	-1.06778	ns	*
DDB_G0269348	18.5884	77.2811	84.5291	32.0104	C5	1.49622	ns	*
DDB_G0269350	11.1351	30.7494	18.9203	11.1949	C4	0.173561	ns	*
mcfD	88.8483	110.93	180.88	190.979	C7	1.72434	psp	*
DDB_G0269354	66.4281	19.7267	12.0925	15.9318	C1	-1.94315	ns	*
DDB_G0269356	12.0906	59.3847	90.4787	43.6488	C5	1.25853	ns	*
DDB_G0269358	64.3721	221.1	779.04	625.767	C7	4.44491	psp	*
DDB_G0269360	4.20666	409.501	719.475	435.296	C7	-0.747306	ns	*
frmB	116.479	319.414	264.527	219.44	C5	-2.39371	pst	aberrant streaming | wild type | aberrant culmination
stlA	202.021	38.335	53.3048	123.583	C1	-4.08572	pst	*
DDB_G0269366	*	*	*	*	*	0	ns	*
DDB_G0269368	130.486	787.562	285.467	232.764	C4	0.78053	ns	*
DDB_G0269370	30.4579	43.7157	21.5049	14.8029	C2	-0.217367	ns	*
DDB_G0269372	465.838	499.079	220.451	178.67	C2	-0.926057	ns	*
DDB_G0269374	5.43117	42.3924	73.6786	51.6952	C7	2.94121	psp	*
DDB_G0269376	9.37204	22.2707	44.5626	20.7152	C7	-0.593385	ns	*
rad1	226.247	169.858	81.0824	58.0248	C2	0.932126	ns	*
DDB_G0269380	664.774	3129.91	3506.72	6448.93	C8	0.955546	ns	*
pepD	2289.3	1300.35	2292.16	999.787	C3	-1.67123	pst	*
DDB_G0269384	0	0	2.83363	1.94061	C7	-0.528987	ns	*
grlK	6.69869	23.1333	18.7126	11.4865	C5	0.585335	ns	*
corB	142.016	150.244	111.82	83.0916	C2	-0.61952	ns	*
DDB_G0269390	0	0	3.54821	1356.84	C8	5.35182	ns	*
DDB_G0269392	*	*	*	*	*	0	ns	*
mcfE	18.4264	11.1166	64.6722	16.2687	C7	2.04144	psp	*
DDB_G0269396	*	*	*	*	*	0	ns	*
DDB_G0269398	20.9276	52.2474	79.0254	88.9653	C7	-0.820852	ns	*
DDB_G0269400	506.474	825.711	1158.17	997.651	C7	0.777307	ns	*
DDB_G0269402	0	2.27033	4.39706	18.7984	C8	0.114086	ns	*
DDB_G0269404	281.163	274.88	150.283	784.29	C8	-2.25128	ns	*
rad52	463.909	131.191	86.4999	41.0906	C1	0.054169	ns	*
DDB_G0269408	6.27693	164.907	16.265	8.20972	C4	-1.57184	ns	*
DDB_G0269410	179.363	598.622	571.696	8782.78	C8	-0.186381	ns	*
paf1	72.1542	411.317	363.045	180.743	C5	1.62133	psp	*
ebp	248.054	212.398	111.913	93.8836	C2	0.0578924	ns	*
rab32B	6.14897	44.9665	49.042	35.8448	C5	1.39771	ns	*
DDB_G0269418	4.56037	29.5298	91.3412	34.2173	C7	-1.28577	ns	*
DDB_G0269420	55.1554	9.60635	3.72103	2.38002	C1	0	ns	*
DDB_G0269422	0	3.09026	0	0	C4	0	ns	*
gxcB	66.8447	632.726	356.304	296.27	C4	-0.593527	ns	decreased exocytosis | aberrant cytoskeleton organisation | delayed development
DDB_G0269426	24.3554	41.9377	22.362	96.9677	C8	0.903777	ns	*
DDB_G0269428	0.780011	4.39968	0	545.145	C8	4.06908	psp	*
DDB_G0269430	42.3099	367.453	158.182	72.2661	C4	0.515435	ns	*
DDB_G0269432	75.675	365.937	166.8	110.259	C4	-0.994067	ns	*
DDB_G0269434	0	0	2.46875	0	C7	0	ns	*
DDB_G0269436	2.69877	3.64513	0	4.62111	C8	0	ns	*
zpr1	182.747	164.705	362.593	288.623	C7	0.403855	ns	*
DDB_G0269440	11.4587	19.6607	10.6473	6.66492	C4	0.629458	ns	*
DDB_G0269442	37.9495	642.617	517.755	821.204	C6	0.452749	ns	*
hemB	1074.86	685.365	396.188	464.965	C1	2.61063	ns	*
DDB_G0269446	4.64397	240.089	107.613	197.403	C6	1.85767	ns	*
DDB_G0269448	14.3036	47.8313	73.971	40.1029	C7	1.22733	ns	*
DDB_G0269450	3.08669	14.2242	18.4921	22.2569	C6	3.78665	ns	*
DDB_G0269452	41.6482	37.7133	29.4756	25.561	C2	0.144645	ns	*
trpS	271.122	485.614	350.135	173.551	C4	1.34244	ns	*
DDB_G0269456	*	*	*	*	*	-1.42959	ns	*
ubqJ	1311.57	472.374	265.189	572.781	C1	-2.03106	pst	*
DDB_G0269460	29.276	160.637	185.26	41.4869	C5	0.527013	ns	*
DDB_G0269462	361.957	1045.87	461.036	194.026	C4	-0.590585	ns	*
DDB_G0269464	4.87901	26.0582	3.8271	6.38135	C4	-0.620075	ns	*
DDB_G0269466	39.9128	161.132	96.8349	79.9804	C4	0.70184	ns	*
DDB_G0269468	*	*	*	*	*	1.10627	ns	*
mcfF	54.5723	20.6196	14.5699	17.2077	C1	-3.15025	pst	*
psmB2	1170.97	1813.85	702.107	182.663	C2	1.42594	ns	*
fcsB	786.091	1852.72	2440.97	876.789	C5	1.60168	ns	*
act31	35.7877	316.569	243.159	84.1502	C5	-4.1127	pst	*
DDB_G0269478	0	145.233	122.796	82.6979	C5	1.5247	ns	*
DDB_G0269480	7.54925	166.345	246.586	25.8532	C5	0.77639	ns	*
DDB_G0269482	597.419	1804.24	1278.4	201.939	C4	-0.0141083	ns	*
DDB_G0269484	0	5.17197	25.7614	34.5403	C8	0.441034	ns	*
DDB_G0269486	8.60654	52.1466	27.6615	10.2802	C4	0.875303	ns	*
DDB_G0269488	14.0338	7.60089	11.0914	19.7231	C8	-1.08039	ns	*
DDB_G0269492	*	*	*	*	*	0	ns	*
DDB_G0269494	0	0	1.10799	0	C7	0	ns	*
gacZ	111.502	246.772	275.576	150.481	C5	-1.31667	*	*
DDB_G0269498	0	0	2.01474	0	C7	0	ns	*
DDB_G0269500	64.6746	732.791	639.658	393.755	C5	-0.48425	ns	*
nup160	1.74989	47.6326	77.081	15.0784	C5	0.996813	ns	*
DDB_G0269504	0	0	22.4719	0	C7	-1.86081	ns	*
DDB_G0269506	0	16.2267	0	0	C4	-2.05922	ns	*
DDB_G0269508	0	0	0	16.4233	C8	-0.931895	ns	*
vps37	107.855	346.731	268.3	254.172	C6	-0.15243	ns	*
DDB_G0269512	210.377	437.707	320.607	580.664	C6	0.802493	ns	*
DDB_G0269514	0	4.00475	3.12688	7.80674	C8	-0.396873	ns	*
DDB_G0269516	*	*	*	*	*	0	ns	*
abnB	8582.59	3088.42	1386.02	1467.89	C1	-3.64473	pst	*
abnC	2905.13	944.654	474.9	310.621	C1	-1.48121	ns	*
DDB_G0269522	225.332	585.536	960.74	1284.56	C8	0.440602	ns	*
DDB_G0269524	0	0	8.58912	0	C7	0	ns	*
argD	234.302	1146.35	553.949	332.879	C4	0.726832	ns	*
fslD	5.45764	99.6017	38.4914	22.4306	C4	2.20839	psp	*
DDB_G0269530	15.981	78.7372	296.311	2803.05	C8	-4.84071	pst	*
DDB_G0269532	*	*	*	*	*	0	ns	*
DDB_G0269534	*	*	*	*	*	0	ns	*
DDB_G0269536	0	0	0	8.39844	C8	-5.58182	ns	*
DDB_G0269538	0	82.8152	0	0	C4	0.661248	ns	*
DDB_G0269540	*	*	*	*	*	-5.2457	ns	*
DDB_G0269542_RTE	*	*	*	*	*	0	ns	*
act32	10.7092	2.49928	7.58598	4.48103	C1	0.866392	ns	*
DDB_G0269546	22.7373	159.195	184.593	132.88	C5	-0.151858	ns	*
limG	27.4054	295.715	41.7384	29.2842	C4	-0.279144	ns	*
samm50	11.1293	29.7473	18.1833	9.6299	C4	0.543733	ns	*
lsmd1	30.4728	67.7894	73.3164	64.24	C6	-0.46652	ns	*
suvA	16.9789	473.493	374.245	217.686	C5	1.56144	psp	*
DDB_G0269556	499.349	2001.75	999.036	369.516	C4	-0.913596	ns	*
gnt11	0	4.97102	432.639	572.635	C8	4.7482	psp	*
DDB_G0269560	4.48581	160.977	188.045	200.087	C6	2.49758	ns	*
DDB_G0269562	4.85778	39.0673	97.7055	127.195	C8	6.82412	ns	*
DDB_G0269564	98.272	160.984	67.1825	55.2212	C4	-0.765432	ns	*
DDB_G0269566	0	2576.53	3095.09	2161.28	C5	0.910014	ns	*
med7	40.7216	147.831	112.774	44.4122	C5	1.79753	psp	*
rabggta	8.86768	66.4645	81.7353	39.0913	C5	0.455983	ns	*
DDB_G0269572	43.6378	52.1158	165.978	109.519	C7	-4.11208	pst	*
dcd3B	133.378	507.343	1466.85	2160.65	C8	3.73046	psp	*
DDB_G0269576	74.4855	135.598	156.961	68.446	C5	0.174941	ns	*
DDB_G0269578	0	2.19857	15.9364	26.5515	C8	2.33354	ns	*
DDB_G0269580	130.156	833.428	1587.02	456.894	C7	1.96488	psp	*
DDB_G0269582	52.7625	7.63495	5.27766	4.06861	C1	0.318407	ns	*
DDB_G0269584	2.49835	9.47886	26.3742	12.7207	C7	-1.15596	ns	*
DDB_G0269586	0	0	2.75931	0	C7	0.36747	ns	*
DDB_G0269588	550.246	684.208	300.706	180.474	C2	-0.432235	ns	*
DDB_G0269590	73.5843	72.2436	33.5328	19.9715	C2	-1.64549	pst	*
DDB_G0269592	28.9827	251.532	356.448	327.875	C7	-2.81506	pst	*
DDB_G0269594	110.214	845.53	1053.28	1510.96	C6	-0.671393	ns	*
DDB_G0269596	125.458	22.2213	14.1172	16.2584	C1	0.426439	ns	*
DDB_G0269598	0	1.8426	4.92982	4.6719	C7	1.02444	ns	*
DDB_G0269600	20.6813	37.1867	31.3548	18.235	C5	3.38113	psp	*
slc35b2	58.9554	64.5226	54.0338	72.1478	C8	-1.09035	ns	*
DDB_G0269604	*	*	*	*	*	0	ns	*
DDB_G0269606	3.61416	3.423	4.54152	1.55937	C3	0.913066	ns	*
DDB_G0269608	49.5036	62.4875	104.739	35.2697	C3	2.27089	ns	*
gxcT	471.243	577.124	418.256	2921.25	C8	-2.05456	ns	*
DDB_G0269612	5.34196	105.33	201.671	228.22	C7	1.75919	ns	*
DDB_G0269614	1283.53	1513.9	1049.42	4197.93	C8	-0.462339	ns	*
DDB_G0269616	77.5265	205.767	145.861	290.958	C6	0.00644471	ns	*
DDB_G0269618	3.21327	2861.64	2402.22	341.876	C5	5.26647	psp	*
DDB_G0269620	85.6053	13.0617	6.87946	10.9005	C1	-2.86994	ns	*
DDB_G0269622	0	31.3011	11.7411	282.379	C8	-1.37032	ns	*
mgp3	51.9965	500.497	236.257	166.502	C4	-1.84835	ns	*
forE	24.1872	157.449	600.322	941.484	C8	0.708351	ns	*
DDB_G0269628	488.843	298.866	226.061	80.1222	C1	-0.0475533	ns	*
iliI	232.074	188.922	249.486	224.254	C7	2.2397	psp	*
irlD	12.979	87.3632	60.4171	23.2439	C5	2.22859	psp	*
DDB_G0269634	0	3.48519	422.884	1618.62	C8	3.2682	psp	*
DDB_G0269636	85.2441	485.603	1221.54	2372.5	C8	2.54167	psp	*
dr1	130.107	470.912	496.478	455.263	C6	0.890989	ns	*
DDB_G0269640	26.8107	41.6211	74.7117	35.2765	C7	-1.12232	ns	*
mak16l	17.1089	12.7751	46.0622	26.904	C7	0.00394121	ns	*
DDB_G0269644	78.9257	121.411	640.195	813.141	C8	0.219813	ns	*
DDB_G0269646	8.04855	218.846	337.663	282.426	C7	0.787416	ns	*
DDB_G0269648	0	1381.72	2282.22	900.044	C5	5.88164	psp	*
DDB_G0269650	0	0	7.87832	0	C7	2.97521	ns	*
DDB_G0269652	140.854	371.229	289.669	210.066	C5	1.30211	*	*
DDB_G0269654	0.990504	0	0	0.64775	C1	0	ns	*
DDB_G0269656	*	*	*	*	*	0	ns	*
DDB_G0269658	6.5245	1.78225	10.9813	647.37	C8	1.07799	ns	*
DDB_G0269660	0	18.8636	14.2794	0	C5	0	ns	*
DDB_G0269662	0	0	35.6986	0	C7	0	ns	*
DDB_G0269664	919.849	445.76	321.458	252.002	C1	-0.0653532	ns	*
DDB_G0269666	4.10552	0	0	6.76165	C8	0	ns	*
DDB_G0269668	287.327	674.145	704.261	859.001	C6	1.3871	psp	*
DDB_G0269670	1479.19	206.387	209.917	184.807	C1	-3.8608	pst	*
DDB_G0269672	0	80.907	19616.4	9678.71	C7	-5.62668	pst	*
DDB_G0269674	0	113.495	20389.6	10024.5	C7	-6.44535	pst	*
DDB_G0269676	2.55079	0	1.26832	1.0574	C1	0.508508	ns	*
fuk	61.3066	683.199	553.16	268.242	C5	0.822673	ns	*
DDB_G0269680	16.0186	75.9073	62.604	32.4031	C5	0.251882	ns	wild type | aberrant cAMP wave formation
atxn2	482.289	580.352	268.813	438.6	C2	-0.22738	ns	*
DDB_G0269684	7.09769	134.678	220.11	14.8725	C5	2.51384	psp	*
DDB_G0269686	212.395	318.198	325.953	382.795	C6	0.933721	ns	*
sdad1	8.52662	42.2622	18.0048	9.70688	C4	-1.72146	ns	*
DDB_G0269690	*	*	*	*	*	0	ns	*
DDB_G0269692	2.00783	38.8613	194.416	163.807	C7	2.22948	psp	*
pan2	194.477	471.026	498.858	677.38	C6	0.41895	ns	*
pakD	12.8644	274.918	172.568	124.358	C5	0.0843915	ns	*
DDB_G0269698	122.35	50.8846	38.6549	56.8985	C1	-1.07249	ns	*
DDB_G0269700	158.362	46.9948	44.2654	46.1335	C1	-0.132741	ns	*
DDB_G0269702	11.8514	22141.5	15469.5	8326.73	C5	-2.70064	ns	*
DDB_G0269704	83.3714	377.768	348.054	435.567	C6	-1.01031	ns	*
DDB_G0269706	37.4955	46.5148	43.0633	58.667	C8	-3.02948	pst	*
DDB_G0269708	3536.2	799.364	545.961	955.474	C1	0.225828	ns	*
DDB_G0269710	46.6921	515.231	435.831	374.61	C6	0.551281	ns	*
ahsa	306.437	538.851	788.048	2167.18	C8	0.231123	ns	*
tdo	173.051	733.032	618.74	642.556	C6	1.14231	ns	*
DDB_G0269716	519.638	540.485	344.633	299.241	C2	-1.62798	pst	*
DDB_G0269718	206.256	1503.08	980.865	1160.61	C6	-2.42693	ns	*
abcB7	10.5078	55.5061	82.1323	49.8678	C7	-0.156168	ns	*
DDB_G0269722	51.2872	18.7917	27.4818	28.8748	C1	-2.59841	ns	*
DDB_G0269724	298.831	600.105	626.486	514.499	C5	0.11194	ns	*
pggt1b	64.4174	316.846	95.669	30.6191	C4	0.493033	ns	*
ciao1	27.4491	124.167	185.029	111.161	C7	-0.906732	ns	*
DDB_G0269730	0	6.32741	283.786	4400.69	C8	-3.00246	ns	*
DDB_G0269732	43.9536	148.35	149.273	84.7472	C5	1.93756	ns	*
DDB_G0269734	0	4.54278	12.1933	8.61289	C7	-2.86564	ns	*
DDB_G0269736	1.61382	3.93591	2.89363	3.28971	C6	-0.666708	ns	*
desA	176.436	210.868	715.92	763.83	C7	1.89874	psp	*
DDB_G0269740	1071.82	226.718	215.324	352.55	C1	-2.79833	ns	*
cdsA	486.233	264.963	143.928	84.3694	C1	-2.40077	pst	*
DDB_G0269744	33.0223	97.0945	53.7897	88.7641	C6	0.452002	ns	*
itpk1	6.50623	30.3134	36.6531	43.9571	C6	-2.91773	ns	*
DDB_G0269748	1.54216	21.4421	24.7858	1054.56	C8	-1.50383	ns	*
DDB_G0269750	344.532	1123.76	1189.08	1548.38	C6	-1.4059	ns	*
DDB_G0269752	0.824902	17.9021	7.12506	1.50188	C4	0.774591	ns	*
DDB_G0269754	2.87888	63.3218	19.6393	8.80271	C4	0.0905784	ns	*
DDB_G0269756	119.578	78.5472	46.5093	45.0497	C1	-1.87899	ns	*
DDB_G0269758	1.79616	7.1484	13.0275	6.17147	C7	-0.372006	ns	*
DDB_G0269760	320.68	411.127	785.822	1159.37	C8	0.741873	ns	*
DDB_G0269762	54.7118	175.059	96.1652	35.9664	C4	-0.530253	ns	*
cnrC	12.5569	15.432	27.7991	21.9582	C7	-2.11387	pst	*
DDB_G0269766	483.296	81.5086	39.9618	24.8006	C1	-0.843608	ns	*
cnrI	1464.54	989.266	432.102	219.698	C2	-0.439151	ns	*
fam63A	56.3396	604.361	605.102	400.359	C5	-0.80239	ns	*
psmB3	449.614	1617.69	339.305	127.34	C4	0.488999	ns	*
DDB_G0269774	0	57.3395	267.492	74.7397	C7	2.58554	ns	*
DDB_G0269776	73.809	194.738	160.427	393.311	C8	1.50869	ns	*
DDB_G0269778	144.07	555.096	281.877	154.666	C4	0.721428	ns	*
DDB_G0269780	33.0874	241.882	250.466	159.526	C5	0.776681	ns	*
DDB_G0269782	24.5609	127.696	52.7428	20.0861	C4	-0.324322	ns	*
DDB_G0269784	37.5082	307.444	246.873	140.345	C5	2.89306	psp	*
ccdc25	80.1295	517.019	497.383	237.176	C5	-0.262326	ns	*
DDB_G0269788	155.138	41.4446	32.8471	32.0417	C1	-2.41794	ns	*
gaa	493.183	1058.62	1173.85	462.652	C5	2.45929	ns	*
DDB_G0269792	*	*	*	*	*	0	ns	*
DDB_G0269794	0	748.332	503.515	587.289	C6	2.55666	ns	*
DDB_G0269800	3.18717	178.206	195.407	24.2096	C5	1.04907	ns	*
DDB_G0269802	22.0152	29.5422	50.1196	32.9459	C7	0.804936	ns	*
DDB_G0269804	17.016	74.1602	102.6	133.271	C6	1.98695	ns	*
DDB_G0269806	0	0	0	4.22313	C8	0	ns	*
DDB_G0269808	0	0	1.8807	0	C7	0	ns	*
DDB_G0269810	16.7159	133.191	66.6522	38.9545	C4	1.28425	ns	*
DDB_G0269812	88.6902	4.65165	9.55248	3.01757	C1	-2.7478	ns	*
ncbp1	13.3858	109.183	147.527	92.4022	C5	0.751341	ns	*
DDB_G0269816	3.49017	67.8106	79.3056	75.9642	C6	1.19482	ns	*
DDB_G0269818	0	44.1409	5.65522	7.2343	C4	-0.289837	ns	*
DDB_G0269820	37.0093	16.5834	0	0	C1	-0.657617	ns	*
mhisS	27.1656	48.6822	29.0708	40.7121	C6	-1.09646	ns	*
DDB_G0269824	13.3557	82.6214	108.374	54.4671	C5	-0.815768	ns	*
DDB_G0269826	1.61928	20.0539	70.3485	121.97	C8	-0.836885	ns	*
DDB_G0269828	8.69702	21.8844	48.5177	52.9788	C7	1.34002	*	*
DDB_G0269830	3.21278	11.249	45.2037	17.2116	C7	1.93364	ns	*
DDB_G0269832	4.10266	36.1818	54.7824	32.0186	C7	2.70621	psp	*
DDB_G0269834	187.554	53.2671	31.0887	48.5129	C1	-3.19618	ns	*
DDB_G0269836	0	0	12.05	13.3028	C7	-2.10621	ns	*
DDB_G0269838	60.9341	43.4296	40.3957	72.2201	C8	-0.594229	ns	*
DDB_G0269840	18.2019	115.216	141.827	77.6334	C5	0.113481	ns	*
DDB_G0269842	117.533	290.277	294.77	943.757	C8	0.4259	ns	*
DDB_G0269844	246.332	141.504	154.151	252.005	C1	-3.33989	ns	*
DDB_G0269846	0	0	3.16441	0	C7	1.90954	ns	*
DDB_G0269848	107.402	181.977	110.273	103.085	C4	-3.25691	pst	*
DDB_G0269850	50.3462	82.0913	52.3052	17.4496	C4	-1.74568	ns	*
DDB_G0269852	7.5291	11.5653	6.87377	5.7307	C4	-1.94214	ns	*
amdhd1	232.057	627.887	468.726	544.112	C6	1.45041	ns	*
ddcA	7.45165	11.7113	13.1874	13.695	C6	-0.299206	ns	*
DDB_G0269858	0.500392	7.44054	8.09784	8.3491	C6	2.43015	ns	*
DDB_G0269860	5.79492	15.7154	17.8114	14.4733	C5	-1.76792	ns	*
DDB_G0269862	*	*	*	*	*	0	ns	*
DDB_G0269864	41.3968	639.054	574.043	432.829	C5	-0.0504025	ns	*
DDB_G0269866	0	0	3.87238	0	C7	0	ns	*
DDB_G0269868	*	*	*	*	*	4.0334	ns	*
DDB_G0269870	0	3.0381	3.69791	0	C5	2.16466	ns	*
tspB	1.13206	5281.75	7180.22	1073.22	C5	2.48057	psp	*
DDB_G0269874	697.794	2014.33	1153.77	942.807	C4	0.143009	ns	*
samkA	11.0664	13.9551	15.3942	21.5676	C8	1.33032	ns	*
fbl	2513.84	339.302	196.127	146.097	C1	-4.58097	ns	*
DDB_G0269880	9.66479	2.12085	8.66572	8.53073	C1	-1.88778	ns	*
DDB_G0269882	0	1190.76	22221.8	3547.48	C7	0.775163	ns	*
DDB_G0269884	44.9706	91.8096	73.2379	61.4514	C5	0.55941	ns	*
DDB_G0269886	0	710.907	3157.12	870.955	C7	4.33554	psp	*
DDB_G0269888	0	30.2752	7.4962	5.53732	C4	-2.27913	ns	*
DDB_G0269890	79.4671	391.862	117.892	67.7467	C4	-0.489671	ns	*
DDB_G0269892	2348.42	149.066	60.4417	48.7612	C1	-1.45562	ns	*
orcB	61.5574	12.6681	20.8119	14.4042	C1	-0.663519	ns	*
kcnma1	22.7539	290.03	102.973	187.488	C6	-0.913045	ns	wild type | aberrant culmination | aberrant slug migration
DDB_G0269898	168.783	782.338	670.457	424.647	C5	-0.455229	ns	*
gnt10	0	749.364	1226.72	505.699	C5	4.83702	psp	*
act26	0.714084	6.52879	5.38815	4.30231	C5	4.45842	psp	*
DDB_G0269904	0	8.47803	0	136.591	C8	0	ns	*
gtf2h5	11.0963	286.037	188.512	85.5931	C5	1.257	ns	*
DDB_G0269908	149.173	350.804	660.921	813.509	C8	1.86649	psp	*
DDB_G0269910	354.187	91.8868	16.9537	70.1142	C1	-2.92079	ns	*
redB	134.116	834.943	369.398	583.331	C6	-0.834396	ns	*
tpp1	5.67674	2467.82	5450.73	733.784	C5	3.45835	psp	*
atp5b	12389	2008.4	827.25	1604.71	C1	-2.83071	ns	*
mpl1	14.2896	220.277	333.181	222.921	C7	0.393945	ns	decreased cell motility | decreased chemotaxis to cAMP | abolished streaming | abolished aggregation
DDB_G0269920	5.32899	28.8602	40.9324	26.3346	C7	0.296766	ns	*
xrn2	24.9204	314.434	469.043	368.052	C7	0.764489	ns	*
vps18	90.125	434.822	328.424	241.316	C5	-0.78449	ns	*
DDB_G0269926	67.4097	135.791	102.933	87.0299	C4	1.02069	ns	*
DDB_G0269928	7.81323	0	4.42114	11.7248	C8	2.30636	ns	*
DDB_G0269930	*	*	*	*	*	-3.05271	ns	*
uap56	903.695	1976.65	1931.67	1335.17	C5	0.339283	ns	*
DDB_G0269934	438.433	128.295	88.6426	560.626	C8	-0.722607	ns	*
DDB_G0269936	2.58306	7.02787	127.541	75.0865	C7	-1.61231	ns	*
osbB	0	5.13734	709.457	277.09	C7	-5.7606	pst	*
osbC	0	373.242	708.684	4505.92	C8	-3.14723	ns	*
DDB_G0269942	1.72955	69.2266	104.894	167.839	C8	-0.332267	ns	*
DDB_G0269944	0	1.66934	8.25728	169.07	C8	-0.594653	ns	*
DDB_G0269946	3.00611	38.7885	71.0363	21.496	C5	0.124766	ns	*
tnpo	332.773	1621.72	1357.11	669.358	C5	-0.261002	ns	*
serC	38.0992	13.2796	16.066	24.0346	C1	-2.59935	pst	*
DDB_G0269952	1.12729	37.1816	67.1907	37.2263	C7	0.147338	ns	*
DDB_G0269954	12.469	5.6567	4.42725	3.70175	C1	1.71952	ns	*
DDB_G0269956	*	*	*	*	*	0	ns	*
DDB_G0269958	0	0	0	9.85398	C8	0	ns	*
DDB_G0269960	*	*	*	*	*	0	ns	*
DDB_G0269962	120.178	216	184.821	91.344	C5	0.781317	ns	*
DDB_G0269964	64.2956	12.5764	13.6626	99.3922	C8	-0.387267	ns	*
ddx1	132.486	84.8654	83.8631	56.6318	C1	0.554108	ns	*
DDB_G0269968	43.316	1170.47	802.394	143.279	C5	0.715148	ns	*
DDB_G0269970	20.8404	941.435	1027.7	1005.26	C6	-1.42464	ns	*
sas10	21.9715	11.4252	10.7917	18.0078	C1	-1.58023	ns	*
DDB_G0269974	2.66135	30.3037	54.5811	18.8049	C7	1.88413	ns	*
DDB_G0269976	121.381	324.737	396.366	233.217	C5	3.61568	ns	*
DDB_G0269978	0	2357.84	3467.97	1388.92	C5	2.56369	psp	*
drpp30	19.5208	76.3291	66.745	49.3913	C5	4.35546	psp	*
DDB_G0269982	89.0793	524.485	715.208	511.552	C7	-0.0126332	ns	*
DDB_G0269984	0	0	22.6928	0	C7	0.898206	ns	*
DDB_G0269986	5.54553	15.8959	17.7763	8.81335	C5	1.91712	ns	*
DDB_G0269988	9.12076	165.849	71.9272	80.9753	C4	2.2845	ns	*
tbcE	4.08249	84.1443	55.2976	20.3149	C5	-0.102175	ns	*
DDB_G0269992	431.208	2037.85	1761.64	1300.65	C5	-0.973377	ns	*
DDB_G0269994	176.26	439.944	215.532	250.573	C4	0.42797	ns	*
rnf10	47.1709	100.157	93.5291	100.142	C6	2.00015	psp	*
DDB_G0269998	0.250352	30.7623	124.389	158.109	C8	3.48409	psp	*
DDB_G0270000	1.33549	264.014	199.041	67.6005	C5	-0.590463	ns	*
DDB_G0270002	15.792	34.2322	47.1635	9.28168	C5	2.73073	ns	*
DDB_G0270004	0	8.55007	0	1612.69	C8	0	ns	*
jcdI	205.609	379.915	252.627	394.725	C6	-1.54047	ns	*
DDB_G0270008	12715.8	11314.8	4939.01	5850.03	C2	-2.05986	pst	*
DDB_G0270010	0	0	4.15358	28.5226	C8	0	ns	*
DDB_G0270012	34735.3	41643.9	6524.67	12132.1	C2	-0.434697	ns	*
DDB_G0270014	139.561	705.247	692.254	638.022	C6	0.112937	ns	*
DDB_G0270016	1.76402	147.647	174.139	114.912	C5	-1.13269	ns	*
DDB_G0270018	107.586	411.351	538.915	390.632	C7	3.69847	psp	*
sf3a3	9.82423	41.0074	37.0142	22.1746	C5	0.170921	ns	*
DDB_G0270022	56.0077	57.005	43.4491	19.3373	C2	-1.0781	ns	*
mgp2	187.462	334.058	167.203	99.5439	C4	-0.183861	ns	increased aggregate size | increased slug size
DDB_G0270026	27.8252	146.628	89.4056	30.817	C4	-0.317112	ns	*
DDB_G0270028	444.268	1777.82	703.59	204.803	C4	0.828044	ns	*
DDB_G0270030	40.6672	12.9016	6.66258	9.22248	C1	-0.69543	ns	*
DDB_G0270032	67.7174	11.4945	11.4981	13.2416	C1	1.27275	ns	*
DDB_G0270034	992.54	1506.64	647.676	430.07	C2	0.142474	ns	*
ppp2r4	53.7246	348.401	191.401	83.7961	C4	-0.0358718	ns	*
DDB_G0270038	7.15047	5.98205	4.6343	6.27915	C1	0.875487	ns	*
DDB_G0270040	12.3244	101.758	45.1439	31.6608	C4	-0.657566	ns	*
ascc3l	82.4961	364.554	330.209	131.244	C5	0.332952	ns	*
DDB_G0270044	34.0719	188.363	212.862	255.976	C6	0.699567	ns	*
DDB_G0270046	10.7818	217.475	221.524	143.773	C5	1.66077	ns	*
DDB_G0270048	5.94425	7.50802	3.31617	7.3488	C4	-0.0441435	ns	*
DDB_G0270050	77.0732	71.3757	101.65	120.592	C8	-1.42239	*	*
DDB_G0270052	2.02031	11.6306	10.2707	2.3737	C5	-1.58573	ns	*
DDB_G0270054	4.49652	41.4979	26.784	7.40562	C5	0.371846	ns	*
DDB_G0270056	62.8065	399.506	221.004	266.966	C6	-0.675676	ns	*
DDB_G0270058	1.95697	3.75598	2.77285	1.9946	C4	-0.302803	ns	*
DDB_G0270060	2.46935	12.3498	4.23676	3.10983	C4	3.40151	ns	*
DDB_G0270062	0.179079	12.8849	24.0568	15.9328	C7	-0.773887	ns	*
DDB_G0270064	*	*	*	*	*	0	ns	*
DDB_G0270066	10.5748	64.7696	33.1252	22.4505	C4	-1.22076	ns	*
DDB_G0270068	128.421	44.8711	56.946	76.2748	C1	0.93158	ns	*
DDB_G0270070	297.742	104.667	92.6669	92.2855	C1	-1.25415	ns	*
DDB_G0270072	0.968777	67.508	75.8571	75.9874	C6	1.18079	ns	*
DDB_G0270074	531.766	267.535	591.245	250.142	C3	-0.281082	ns	*
DDB_G0270076	0	0	0	25.159	C8	-1.75599	ns	*
DDB_G0270078	0	0	0	6.49713	C8	-1.76275	ns	*
DDB_G0270080	9.63185	0	19.6958	10.1938	C7	0	ns	*
DDB_G0270082	*	*	*	*	*	0	ns	*
DDB_G0270084	*	*	*	*	*	0	ns	*
DDB_G0270086	173.75	2473.85	2096.07	634.336	C5	0.491905	ns	*
DDB_G0270088	134.118	1502.41	1017.04	1473.95	C6	1.3601	ns	*
DDB_G0270090	0	119.408	286.363	172.063	C7	2.08932	ns	*
DDB_G0270092	0	0	19.7845	4.00987	C7	1.72786	ns	*
DDB_G0270094	0	3.37604	4.51624	2.64537	C5	0	ns	*
DDB_G0270096	68.1112	205.461	408.458	225.183	C7	1.43002	psp	*
DDB_G0270098	1013.57	6813	7631.44	5839.08	C5	1.04663	ns	*
DDB_G0270100	35.5444	14.3249	2.82209	44.4148	C8	-1.98296	ns	*
mkcF	520.15	2061.29	1243.88	582.986	C4	-0.148946	ns	*
DDB_G0270104	121.391	460.928	652.68	185.405	C5	1.80689	ns	*
DDB_G0270106	475.924	1007.42	1198.87	1283.07	C6	0.545608	ns	*
dhx33	3.36764	5.3624	14.3325	17.4956	C8	0.837509	ns	*
DDB_G0270112	240.102	561.334	2550.55	5029.95	C8	0.748863	ns	*
DDB_G0270114	11.0244	0	0.795286	1.73606	C1	0	ns	*
DDB_G0270116	14.8212	38.5818	21.0114	21.5895	C4	0.600515	ns	*
DDB_G0270118	572.781	699.249	992.429	2329.94	C8	1.4637	ns	*
sdhB	1053.35	3188.02	2257.56	1810.3	C5	0.290144	ns	*
rasW	53.1338	85.1209	214.026	875.162	C8	-1.09705	ns	*
rasX	324.108	837.941	381.294	485.306	C4	1.16247	ns	*
rasY	93.2432	52.6863	10.0686	10.2372	C1	-1.72032	pst	*
DDB_G0270128	17.9605	100.778	90.4018	35.7272	C5	0.731768	ns	*
DDB_G0270130	163.709	292.925	215.537	159.161	C4	-0.152497	ns	*
DDB_G0270132	78.8946	39.4753	30.8119	14.378	C1	-2.5845	ns	*
DDB_G0270134	30.0659	118.758	47.8938	45.058	C4	-6.10099	pst	*
DDB_G0270136	*	*	*	*	*	0	ns	*
rasU	71.166	0	8.45004	12.0289	C1	-3.74597	ns	*
rasZ	142.72	117.337	39.7625	68.4756	C2	-0.360393	ns	*
DDB_G0270142	0	0	0	10.9322	C8	0	ns	*
DDB_G0270144	0	4.54544	0	49.3425	C8	0	ns	*
DDB_G0270146	133.126	60.2451	43.6017	33.618	C1	-2.00142	ns	*
cpsf4	52.2297	204.88	108.002	78.6784	C4	1.14748	ns	*
DDB_G0270150	5.1124	57.5549	55.9484	46.451	C6	0.442752	ns	*
maspS	89.0194	171.258	62.5602	37.4292	C4	-3.70221	pst	*
DDB_G0270154	0	1194.15	1308.64	1143.78	C6	0.587051	ns	*
DDB_G0270156	2.44592	7.18338	11.3855	6.52148	C7	0.954022	ns	*
DDB_G0270158	5.98503	70.6846	78.1128	25.5115	C5	1.08119	ns	*
DDB_G0270160	0	11.429	6.95559	0	C5	2.63372	ns	*
allB2	0	67.6475	1815.17	2132.39	C7	-3.60795	pst	*
DDB_G0270164	461.832	82.5807	23.3134	177.12	C1	0.22798	ns	*
DDB_G0270166	356.735	492.836	338.747	413.937	C4	2.39591	ns	*
DDB_G0270168	115.967	602.809	917.343	1034.7	C6	1.75443	ns	*
DDB_G0270170	356.257	1086.34	963.463	2428.12	C8	0.988737	ns	*
DDB_G0270172	1.45141	0	0	61.8893	C8	-0.562476	ns	*
aprt	44.3476	57.3687	311.705	1220.68	C8	0.623297	ns	*
DDB_G0270176	150.463	90.1911	793.105	666.795	C7	0.677407	ns	*
wdr85	1.01665	0	2.87636	13.2616	C8	0.488285	ns	*
DDB_G0270180	3.12093	107.285	52.9796	20.8928	C4	0.181252	ns	*
DDB_G0270182	3.81148	33.7255	85.2953	39.9902	C7	1.93053	ns	*
ger	67.6488	233.651	338.976	334.538	C7	0.150933	ns	*
DDB_G0270186	0	6.34387	6.9628	415.573	C8	1.26823	ns	*
psmD6	87.7179	440.686	263.437	150.936	C4	0.0444666	ns	*
DDB_G0270190	22.506	4465.03	13521.2	12702	C7	-5.55883	pst	*
DDB_G0270192	15.1585	4.61527	14.1552	20.6043	C8	-4.25072	ns	*
DDB_G0270194	17.6038	257.492	207.385	98.3178	C5	-0.27617	ns	*
DDB_G0270196	39.4623	116.087	183.876	153.623	C7	2.25133	ns	*
hcpC	2.32646	4.37417	20.8656	5.54534	C7	0.379761	ns	*
DDB_G0270200	34.2775	115.655	122.479	86.2496	C5	0.669538	ns	*
DDB_G0270202	7.80101	23.1888	10.4258	95.9312	C8	-2.21896	ns	*
crtp3	17.9371	21.7021	24.6601	17.6832	C5	-1.22186	ns	*
DDB_G0270206	18.3953	145.982	163.167	58.3604	C5	1.08033	ns	*
DDB_G0270208	0	2.85217	6.96193	0.706639	C7	0.914005	ns	*
cbpJ	24.8409	23.0593	14.6876	7.77636	C2	-3.74097	ns	*
DDB_G0270212	173.508	50.7857	13.4515	24.4231	C1	-0.238382	ns	*
DD7-1	130.029	37.4892	20.8217	72.226	C1	1.96969	ns	*
DDB_G0270216	1.14105	6.20904	4.23043	4.0091	C6	0.0831141	ns	*
glkA	0	1909.44	3781.43	5993.73	C8	1.34754	ns	*
DDB_G0270220	478.132	1035.89	932.901	992.142	C6	1.25769	ns	*
DDB_G0270222	0	3.11028	4.93457	0	C5	-0.0862224	ns	*
DDB_G0270224	0.787091	9.8548	18.0784	6.58708	C7	0.667812	ns	*
DDB_G0270226	11.8034	44.3849	0	10.7451	C4	0	ns	*
gtpbp3	1.04238	0	5.07085	1.42338	C7	1.9682	ns	*
utp11	10.6734	7.96706	10.426	4.8776	C3	0.966989	ns	*
DDB_G0270232	2.43149	3.51061	5.45123	15.0677	C8	-1.1218	ns	*
DDB_G0270234	0	130.121	182.178	95.8924	C5	3.78235	ns	*
DDB_G0270236	0	7.8191	4.54096	4455.86	C8	0	ns	*
DDB_G0270238	142.798	104.203	78.618	170.21	C8	-0.876493	ns	*
DDB_G0270240	0	11.9399	2531.32	2745.97	C7	-5.90714	pst	*
DDB_G0270242	3.58231	40.9719	14.7844	2.51729	C4	-0.674134	ns	*
DDB_G0270244	0	3.58879	2.71666	1.40604	C5	3.11882	ns	*
DDB_G0270246	2.68903	5.36491	5.38595	5.41998	C6	0.234977	ns	*
DDB_G0270248	87.7081	48.8537	59.4674	43.5171	C1	-0.561045	ns	*
DDB_G0270250	20.8456	138.764	65.727	72.2941	C4	0.307113	ns	*
DDB_G0270252	16.085	18.6968	6.21411	2587.29	C8	3.57759	ns	*
DDB_G0270254	46.4609	74.698	27.4107	54.8353	C4	2.76708	ns	*
DDB_G0270256	145.045	267.915	345.784	1015.84	C8	1.53164	ns	*
DDB_G0270258	0.708413	18.3426	175.453	112.327	C7	0.483147	ns	*
nhp6	605.603	1627.62	4246.32	2499.07	C7	0.548215	ns	*
DDB_G0270262	8.53042	280.675	196.221	79.3059	C5	0.0837521	ns	*
metap2	952.52	3232.68	3626.38	2782.28	C5	-0.358434	ns	*
DDB_G0270266	94.367	1540.51	1403.99	1489.9	C6	0.858812	ns	*
DDB_G0270268	1.80421	17.5436	47.9329	57.0074	C7	0.0643594	ns	*
gpsn2	303.144	174.573	135.633	150.844	C1	-1.16887	ns	*
uae1	879.773	3405.12	1740.68	1180.43	C4	-0.175575	ns	*
DDB_G0270274	0	15.6528	9.52616	7.94201	C5	-2.30442	ns	*
DDB_G0270276	338.256	2461.56	773.04	527.074	C4	0.89121	ns	*
DDB_G0270278	12.7898	121.214	238.721	301.324	C8	2.24398	ns	*
DDB_G0270280	0	13.4052	121.571	273.077	C8	1.85736	ns	*
DDB_G0270282	1.44682	21.3471	15.213	31.6378	C6	-0.168868	ns	*
DDB_G0270284	3.27074	1397.9	1467.44	1683.86	C6	1.22415	ns	*
DDB_G0270286	0.990162	6.15506	6.06914	12.1276	C8	-0.40447	ns	*
DDB_G0270288	0	0	51.1501	179.65	C8	0	ns	*
DDB_G0270290	0	0	138.045	198.802	C8	-4.53155	ns	*
DDB_G0270292	0	0	738.747	462.462	C7	-7.01333	ns	*
DDB_G0270294	0	0	970.002	1071.5	C7	-4.65917	ns	*
dcd1A	589.32	112.396	75.6094	71.5987	C1	-3.57692	pst	*
pctA	871.873	2424.7	672.556	644.843	C4	-0.270547	ns	*
DDB_G0270300	7.26326	20.4979	14.1692	5.74647	C4	-0.232974	ns	*
DDB_G0270302	0	2.19522	0	2.91638	C6	-3.01668	ns	*
DDB_G0270304	24.616	393.8	240.369	147.803	C5	-1.73257	pst	*
DDB_G0270306	1.34731	24.8833	279.822	213.528	C7	-2.45719	pst	*
DDB_G0270308	9.73683	2.64752	9.39855	9.80495	C8	-1.28094	ns	*
DDB_G0270310	268.937	1465.87	861.399	1189.38	C6	-1.52326	ns	*
DDB_G0270312	128.491	207.237	424.896	251.438	C7	-1.72184	ns	*
crip	606.91	1060.33	563.502	376.608	C4	-1.29572	ns	*
rpsA	39509.2	2596.27	1151.71	3721.35	C1	-3.40955	ns	*
DDB_G0270318	12.9474	5.81534	14.7145	5.79793	C3	1.02957	ns	*
nup54	125.265	127.694	180.667	65.8093	C3	-0.389436	ns	*
DDB_G0270322	50.0816	192.292	158.991	72.6544	C5	-1.04538	ns	*
DDB_G0270324	257.728	784.412	879.563	983.803	C6	0.0780895	ns	*
DDB_G0270326	3.15885	1.08027	0.739472	2.00021	C1	-0.254103	ns	*
DDB_G0270328	65.9666	127.594	55.5926	110.224	C6	2.76262	ns	*
DDB_G0270330	57.3819	100.868	41.971	64.2636	C4	3.13206	psp	*
DDB_G0270332	5.31543	0	85.4994	14.5165	C7	-3.20262	ns	*
ipo4	41.0792	26.1872	32.9283	23.3628	C1	-1.74053	ns	*
hdaB	10.3345	222.656	193.276	144.101	C5	0.836706	ns	decreased sporulation | decreased histone deacetylase activity
rapC	239.464	35.3574	37.0874	27.935	C1	-2.04354	ns	*
DDB_G0270342	3.21056	4392.95	11243.5	639.621	C7	6.71368	psp	wild type | abolished slug migration | aberrant culmination | abolished streaming | aberrant cAMP wave formation
DDB_G0270344	9.06996	77.9089	63.4512	93.6072	C6	1.22153	ns	wild type | aberrant slug migration | aberrant cAMP wave formation
mybW	14.1748	63.8641	55.5869	29.8131	C5	1.45597	ns	*
DDB_G0270348	11.7745	3.6897	2.1428	10.4599	C1	0	ns	*
DDB_G0270350	28.1363	116.388	142.46	64.0924	C5	-0.0234743	ns	aberrant streaming | wild type | aberrant cAMP wave formation
DDB_G0270352	438.14	1632.11	1411.86	1065.59	C5	0.108018	ns	*
CYP513A3	1.62695	190.662	251.209	80.0019	C5	1.20913	ns	*
erg2	422.715	142.142	164.285	89.0127	C1	-1.26518	ns	*
DDB_G0270358	132.685	1565.25	1049.05	688.81	C5	1.12673	ns	*
bud31	21.0746	137.712	156.89	128.057	C6	1.39605	ns	*
zfand	622.58	1230.63	1472.21	1910.68	C8	0.722631	ns	*
DDB_G0270364	0	0	4.63707	3.86595	C7	-1.35331	ns	*
DDB_G0270366	99.2894	137.165	132.175	284.888	C8	-0.042579	ns	*
DDB_G0270368	328.404	284.62	188.088	457.019	C8	-3.33074	ns	*
DDB_G0270370	0	0	0	4.88627	C8	0	ns	*
DDB_G0270372	*	*	*	*	*	0	ns	*
DDB_G0270374	9.71557	0	9.93349	25.4144	C8	0	ns	*
DDB_G0270376	103.469	53.3921	77.7783	215.592	C8	-0.800639	ns	*
DDB_G0270378	345.269	805.33	630.581	1036.83	C6	-1.93049	ns	*
rpl30	25910.1	5842.16	3502.13	3362.45	C1	-2.18238	ns	*
DDB_G0270382	229.422	3844.57	1648.39	1323.07	C4	1.39863	ns	*
tsn	18.0509	29.7275	37.9119	10.715	C3	1.11989	ns	*
DDB_G0270386	19.4277	74.7501	43.939	18.4494	C4	0.245421	ns	*
DDB_G0270388	840.715	693.266	559.297	2789.1	C8	-0.7837	ns	*
DDB_G0270390	123.229	192.302	275.021	161.158	C7	-1.2486	ns	*
cpsf2	15.5736	114.349	55.1693	21.6155	C4	1.23561	ns	*
DDB_G0270394	4.89408	4.39043	6.15475	4.45527	C7	-1.11454	ns	*
ddx49	1.79588	2.89525	4.39758	3.67181	C7	-2.07321	ns	*
raptor	332.797	596.628	506.428	368.037	C5	0.440748	ns	*
DDB_G0270400	32.1366	113.327	96.5738	35.4586	C5	1.9263	psp	*
DDB_G0270402	192.527	339.702	150.048	215.58	C4	-0.0370202	ns	*
docB	72.4963	36.0254	43.9912	31.8718	C1	-2.72127	pst	*
eIF4e3	0.810779	6.2271	3.41007	566.567	C8	-1.81712	ns	*
DDB_G0270408	114.169	25.5634	13.0625	11.2983	C1	-1.70717	ns	*
DDB_G0270410	110.921	222.585	226.289	516.969	C8	0.874889	ns	*
DDB_G0270412	23.2996	171.745	162.153	79.4961	C5	1.82293	psp	*
tmem56C	35.3708	141.275	105.803	103.207	C6	0.297079	ns	*
DDB_G0270416	12.7186	43.4837	51.9181	17.8485	C5	0.856498	ns	*
top2	63.0492	371.929	271.822	105.304	C5	-2.66458	ns	*
DDB_G0270420	233.08	352.144	182.226	72.0192	C2	-0.516722	ns	*
slc4	0	2.58132	5.68446	5.22131	C7	-0.189948	ns	*
rpl35a	86897.3	6220.35	3506.86	4492.52	C1	-1.75102	ns	*
DDB_G0270426	0	237.814	809.883	138.314	C7	2.39023	psp	*
DDB_G0270428	14.7227	15.2644	41.1058	67.8875	C8	2.59859	ns	*
wipA	5319.16	336.069	177.813	452.586	C1	1.27247	ns	*
DDB_G0270432	50.312	426.69	447.537	523.872	C6	-0.626836	ns	*
med23	25.2673	189.974	166.765	65.6004	C5	1.26812	ns	aberrant culmination | aberrant cAMP wave formation
DDB_G0270436	33.6147	41.7398	22.0154	17.2815	C2	-2.76784	pst	*
DDB_G0270438	647.325	805.375	261.245	205.197	C2	0.355347	ns	*
DDB_G0270440	2.1653	0	2.21387	3.70764	C8	2.45411	ns	*
polA3	0	70.6202	154.999	4.25621	C5	1.27445	ns	*
DDB_G0270444	27.82	16.7399	37.4935	36.5474	C7	-1.98456	ns	*
DDB_G0270446	5.87806	46.9048	29.3466	12.8736	C5	1.6721	ns	*
DDB_G0270448	0	2.29858	11.4902	4.21995	C7	0.957191	ns	*
DDB_G0270450	72.4538	112.601	147.373	82.6534	C5	1.56338	ns	*
DDB_G0270452	0.474232	2.53282	13.8226	9.43421	C7	0.399312	ns	*
DDB_G0270454	0	128.143	183.54	84.744	C5	-2.6496	ns	*
DDB_G0270456_RTE	*	*	*	*	*	0	ns	*
DDB_G0270458	*	*	*	*	*	0	ns	*
DDB_G0270460	*	*	*	*	*	0	ns	*
DDB_G0270462_RTE	*	*	*	*	*	0	ns	*
DDB_G0270464	*	*	*	*	*	0	ns	*
DDB_G0270466	1.39834	4.39647	16.9484	6.56083	C7	0.749194	ns	*
DDB_G0270468	0	6.27215	1.9167	1.60498	C4	4.10803	ns	*
DDB_G0270470	13.3597	80.1677	38.4142	30.0702	C4	-0.824349	ns	*
DDB_G0270472	12.3279	201.477	320.73	411.096	C6	-0.185729	ns	*
DDB_G0270474	0	514.869	730.369	1066.97	C6	-2.18015	ns	*
DDB_G0270476	0	0	0	1.94622	C8	-0.452826	ns	*
DDB_G0270480	52.8983	98.1658	30.1002	23.6064	C4	-2.76975	ns	*
gfm1	45.4403	25.5802	20.0659	18.3071	C1	-1.66175	pst	*
DDB_G0270484	0	2.36164	0	0	C4	0	ns	*
DDB_G0270488	266.756	893.439	542.77	1768.21	C8	-0.19511	ns	*
DDB_G0270490	6.12342	9.12755	0	8.6252	C4	3.9656	ns	*
DDB_G0270492	3.4325	90.9599	102.245	32.7166	C5	2.63175	psp	*
DDB_G0270494	0	5.81451	1.53749	1.96679	C4	-0.069373	ns	*
DDB_G0270496	2.04102	6.54006	9.54084	6.43574	C7	0.0275091	ns	*
DDB_G0270498	*	*	*	*	*	0	ns	*
d2hgdh	73.4328	62.8947	112.09	52.8664	C3	-0.0550481	ns	*
DDB_G0270502	*	*	*	*	*	0	ns	*
DDB_G0270504	*	*	*	*	*	0	ns	*
DDB_G0270506	5.52218	34.8534	26.0064	6.38888	C5	0.105141	ns	*
DDB_G0270508	0	32.4706	3.8779	0	C4	1.01893	ns	*
spc2	17.3592	325.687	153.181	74.668	C4	-0.971377	ns	*
DDB_G0270512	0	2.23238	0	0	C4	-0.619339	ns	*
DDB_G0270514	0	0	0	1.33613	C8	3.72636	ns	*
DDB_G0270516	53.9267	169.696	203.844	227.382	C6	0.929488	ns	*
DDB_G0270518	414.099	1111.74	268.874	935.211	C6	-2.96041	pst	*
DDB_G0270520	0	0	132.529	47.5887	C7	-0.978696	ns	*
DDB_G0270522	54.3437	23.6354	8.07893	3.61867	C1	-1.75739	ns	*
DDB_G0270524	4.67406	235.525	9.57426	2.92388	C4	-1.33603	ns	*
DDB_G0270526	0	0	7.05156	0	C7	2.83662	ns	*
gpt2	2.29172	3.81084	31.1928	14.1132	C7	1.51566	ns	*
DDB_G0270530	0	2.75346	6.55269	1.39706	C7	1.53751	ns	*
DDB_G0270532	0	2.9389	0	2.41322	C6	0.801004	ns	*
DDB_G0270534	0	158.481	192.026	25.8533	C5	-0.130148	ns	*
DDB_G0270536	*	*	*	*	*	0	ns	*
DDB_G0270538	9.87903	107.646	149.127	112.481	C7	1.19414	ns	*
DDB_G0270540	4.43033	8.3298	14.7852	20.2889	C8	-1.29533	ns	*
DDB_G0270542	*	*	*	*	*	0	ns	*
gdt6	5.85258	16.7782	5.92716	5.42095	C4	-1.45673	*	*
gdt4	1.94072	51.4532	77.9443	36.2823	C5	1.41104	psp	*
DDB_G0270552	143.872	132.672	107.415	68.22	C2	-0.11351	ns	*
DDB_G0270554	29.7353	19.139	15.0578	20.681	C1	1.77388	ns	*
syn1B	26.9714	8.88984	38.6155	34.7842	C7	4.09255	psp	*
DDB_G0270558	1.00476	8.0805	9.31634	1.97122	C5	1.94258	ns	*
mybP	36.4975	297.423	287.292	332.979	C6	0.843703	ns	*
acy1	156.487	1408.71	1366.84	808.007	C5	-0.0538456	ns	*
DDB_G0270564	7.36574	16.5098	21.0784	109.602	C8	0.585998	ns	*
DDB_G0270566	134.977	1475.84	733.19	503.816	C4	-1.87202	pst	*
DDB_G0270568	85.3467	131.156	63.6135	32.2697	C2	-0.939923	ns	*
DDB_G0270570	0	27.4343	66.7106	40.1034	C7	0.489625	ns	*
pks2	1.52569	2.6171	2.97013	3.92015	C8	1.60799	ns	*
DDB_G0270574	0	0.817932	4.37671	6.8051	C8	-0.668438	ns	*
DDB_G0270578	1.59587	56.1624	132.487	134.322	C7	1.23418	ns	*
DDB_G0270580	1.23185	0	1.25949	0	C3	1.92045	ns	*
DDB_G0270582	0	484.341	363.002	270.779	C5	-1.95818	ns	*
DDB_G0270584	20.3169	14.2103	20.2969	52.3634	C8	-1.18488	ns	*
DDB_G0270586	1.92951	0	3.04993	0.517833	C3	0	ns	*
DDB_G0270588	0	47.111	390.227	250.942	C7	2.53666	ns	*
DDB_G0270590	440.532	329.814	88.4058	141.595	C2	-3.01114	ns	*
DDB_G0270592	2.64894	9.96096	16.2175	8.72542	C7	-1.02045	ns	*
DDB_G0270594	0	0	0	620.885	C8	0	ns	*
DDB_G0270596	4.59611	18.526	14.2673	4.616	C5	0.0639991	ns	*
DDB_G0270598	0	0	0.844937	0	C7	0.79587	ns	*
DDB_G0270600	0	19.2862	141.845	66.8866	C7	0.367674	ns	*
DDB_G0270602	0	0	38.9477	10.748	C7	-4.69806	ns	*
DDB_G0270604	*	*	*	*	*	0	ns	*
DDB_G0270606	39.2858	335.006	163.794	1193.12	C8	-0.410712	ns	*
DDB_G0270610	0	1778.75	982.677	628.81	C5	0.310965	ns	*
DDB_G0270612	*	*	*	*	*	0	ns	*
DDB_G0270614	0	311.631	37.1514	1.20373	C4	-0.675473	ns	*
DDB_G0270616	*	*	*	*	*	-1.81436	ns	*
DDB_G0270618	32.0817	78.7203	105.348	228.816	C8	-1.12242	ns	*
DDB_G0270620	*	*	*	*	*	-3.3867	ns	*
DDB_G0270622	41.8629	74.2067	121.71	182.625	C8	0.148854	ns	*
DDB_G0270624	0	10.973	44.3644	64.8686	C8	-3.10883	pst	*
armc8	66.5831	630.804	676.696	541.631	C5	-0.229417	ns	*
DDB_G0270628	0	0	1.70634	4.69358	C8	1.75643	ns	*
DDB_G0270630	0	6.60914	16.4031	20.4624	C8	-0.444541	ns	*
DDB_G0270632	4.49032	35.587	32.7894	18.2316	C5	-0.525446	ns	*
DDB_G0270634	273.674	584.976	710.487	765.965	C6	-0.817402	ns	*
DDB_G0270636	2.54637	9.18533	17.821	516.676	C8	0.635812	ns	*
DDB_G0270638	*	*	*	*	*	0	ns	*
DDB_G0270640	213.439	545.685	274.843	226.235	C4	-1.19758	ns	*
DDB_G0270642	3.01259	1.73174	1.34158	3.90079	C8	-1.0764	ns	*
DDB_G0270644	0	8.69872	10.4936	7.70789	C5	-0.61198	ns	*
DDB_G0270646	1.64085	6.4104	9.15611	2.31124	C5	2.84837	ns	*
DDB_G0270648	*	*	*	*	*	0	ns	*
DDB_G0270650	*	*	*	*	*	0	ns	*
DDB_G0270652	0.719202	2.70445	0	0	C4	0	ns	*
DDB_G0270654	2.38229	6.43534	0	0	C4	-0.826045	ns	*
acbA	10239	4133.01	11314.4	15005.6	C8	4.24837	psp	increased sensitivity to cisplatin | abolished SDF production | decreased spore viability | abolished sorting to prestalk region
DDB_G0270660	3.01971	3.89205	7.82477	55.656	C8	-1.01524	ns	*
DDB_G0270662	0	11.2618	48.4662	1076.74	C8	-3.03774	pst	*
DDB_G0270664	3.84753	31.1318	16.2218	14.2376	C4	-0.928233	ns	*
gdt2	10.5633	103.603	92.8564	59.0654	C5	-0.158233	ns	increased gene expression | precocious aggregation
gdt8	54.3858	94.1557	38.453	56.1423	C4	-4.33847	ns	*
psaB	512.788	1279.58	115.659	112.314	C4	-1.27519	ns	*
fslN	0	0.821498	1.57603	0.643702	C7	1.05053	ns	*
DDB_G0270674	*	*	*	*	*	0	ns	*
DDB_G0270676	19.7194	149.655	170.207	159.755	C6	1.58213	ns	*
samkC	15.911	32.3846	20.0557	17.5009	C4	1.56816	ns	*
samkD	0	2.69868	2.605	0.715784	C5	-0.729621	ns	*
tspD	71.3168	100.311	180.89	158.682	C7	-1.45601	ns	*
DDB_G0270684	*	*	*	*	*	0	ns	*
DDB_G0270686	656.73	278.924	160.37	287.691	C1	0.000221411	ns	*
mpl2	0	429.335	439.381	244.945	C5	-1.04848	ns	*
DDB_G0270690	29.5846	150.638	173.983	340.278	C8	0.109625	ns	*
DDB_G0270692	49.1662	265.358	194.569	190.594	C6	-0.236951	ns	*
DDB_G0270694	133.296	495.684	325.38	326.862	C6	0.568168	ns	*
DDB_G0270696	0	1.91752	0	0.928417	C4	1.17925	ns	*
cniA	17.3829	30.7044	20.004	48.6121	C8	-0.738979	ns	*
DDB_G0270700	38.6782	25.3029	16.3861	4.58844	C2	-0.186829	ns	*
DDB_G0270702	0	9.42545	10.3889	13.6788	C6	-2.0233	ns	*
DDB_G0270704	17.0802	28.267	19.7802	22.1587	C4	-2.3574	ns	*
DDB_G0270706	37.4484	0	0	8.6312	C1	-1.86617	ns	*
DDB_G0270708	15.4247	41.7258	37.2284	47.3746	C6	-1.6792	ns	*
DDB_G0270710	0	0	1.86355	43.6933	C8	0	ns	*
DDB_G0270714	24.4491	6.92304	6.36832	26.4455	C8	-0.0750848	ns	*
DDB_G0270718	41.5732	19.7713	15.4853	25.7268	C1	-3.36046	ns	*
DDB_G0270720	0	1.95731	0	9.33948	C8	-0.304572	ns	*
DDB_G0270722	0.760427	11.2744	13.3511	1859.84	C8	-2.17334	ns	*
DDB_G0270724	*	*	*	*	*	0	ns	*
uduC	3021.2	194.452	170.957	345.753	C1	1.05242	ns	*
DDB_G0270728	*	*	*	*	*	0	ns	*
fslB	87.2428	31.5094	20.3716	19.9078	C1	-2.99593	ns	*
DDB_G0270732	*	*	*	*	*	0	ns	*
DDB_G0270734	0.525971	30.8312	30.3755	32.048	C6	2.02618	ns	*
rasV	0	7.48027	202.521	223.65	C7	-2.55449	ns	*
DDB_G0270738	0	8.16939	30.02	31.1716	C7	0.783989	ns	*
DDB_G0270740	0	0	0	2.59885	C8	-0.845267	ns	*
DDB_G0270742	341.785	936.262	1532.43	2136.27	C8	0.404217	ns	*
DDB_G0270744	26.8562	190.774	188.287	206.708	C6	1.38376	ns	*
DDB_G0270746	40.6562	376.118	108.523	64.2968	C4	1.03117	ns	*
DDB_G0270748	0	0	0	5.03908	C8	-0.615218	ns	*
DDB_G0270750	64.3748	1765.51	5826.22	5757.32	C7	1.58611	ns	*
DDB_G0270752	141.831	135.816	86.9451	52.8071	C2	-1.1962	ns	*
vps16	63.3888	112.171	150.71	64.6981	C5	0.111176	ns	*
gtaG	2.88709	373.888	935.783	1729.9	C8	-3.26963	pst	abolished slug migration | aberrant culmination | aberrant slug migration | abolished culmination
DDB_G0270758	17.4257	144.157	152.24	270.701	C8	0.672755	ns	*
DDB_G0270760	752.626	2665.25	1671.25	1351.95	C4	-0.0456985	ns	*
fimD	0.327137	899.592	720.61	685.758	C6	0.0130544	ns	*
myh	4.08481	91.508	105.956	11.9309	C5	0.0196406	ns	*
DDB_G0270766	69.06	154.033	108.075	35.4178	C4	-2.19394	ns	*
DDB_G0270768	0	34.6938	25.0202	1009.17	C8	3.00441	ns	*
DDB_G0270770_RTE	*	*	*	*	*	0	ns	*
DDB_G0270772	0	0	2.59626	0	C7	2.46566	ns	*
DDB_G0270774	40.7781	37.7561	28.3556	34.3293	C2	-3.16433	ns	*
DDB_G0270776	113.604	358.711	352.45	210.541	C5	0.0330544	ns	*
DDB_G0270778	89.0383	950.487	494.784	725.469	C6	-1.21506	ns	*
DDB_G0270780	0	0	2.75266	8.13125	C8	3.78178	ns	*
psmC1	2136.75	3787.35	1467.58	502.823	C2	0.609806	ns	curly fingers | increased resistance to spectinomycin | abolished slug migration | increased cell size
DDB_G0270786	41.1831	83.9143	53.8066	26.7454	C4	0.887833	ns	*
DDB_G0270788	0	8710.61	16638.6	3007.59	C5	-1.39151	ns	*
DDB_G0270790	*	*	*	*	*	0	ns	*
DDB_G0270792	*	*	*	*	*	0	ns	*
DDB_G0270794	0	0	4.18445	0	C7	3.69898	ns	*
DDB_G0270796	0	18.7321	9.59962	4.9684	C4	2.77816	ns	*
DDB_G0270798	0	27.4992	4.03873	25.6519	C6	0	ns	*
DDB_G0270800	409.338	739.385	440.03	215.053	C4	0.927615	ns	*
DDB_G0270802	0.975475	1.05666	0.72331	0.261793	C2	1.68676	ns	*
DDB_G0270804	0	0	4.44876	0	C7	-3.76344	ns	*
ldhd	61.0395	114.855	59.7887	239.796	C8	-1.37667	ns	*
scy2	57.9796	314.681	223.11	111.63	C5	1.1174	ns	*
DDB_G0270810	0	0.638092	0	1.11789	C8	-1.05158	ns	*
DDB_G0270812	0	22.174	0	0	C4	0	ns	*
nek2	2.80445	93.7376	154.837	3.9847	C5	2.67226	psp	*
DDB_G0270816	113.498	701.469	574.88	329.349	C5	1.1385	ns	*
sdhaf1B	0	17.2975	43.1881	15.6902	C7	1.90026	ns	*
DDB_G0270820	*	*	*	*	*	0	ns	*
DDB_G0270822	*	*	*	*	*	0	ns	*
DDB_G0270824_RTE	*	*	*	*	*	0	ns	*
abcG22	70.5451	243.661	127.815	163.924	C6	-2.76839	ns	*
DDB_G0270828	0.666408	4.14253	2.59097	4.04436	C6	-0.946715	ns	*
bopA	9.36817	63.7118	51.1856	73.2782	C6	-0.401538	ns	*
sgmA	688.697	363.387	180.171	371.912	C1	-1.62605	ns	*
fbp	1250.17	1874.28	2792.53	1726.38	C7	-3.16463	pst	*
H3b	1044.62	2977.65	9685.86	1173.02	C7	2.94992	psp	*
DDB_G0270840	*	*	*	*	*	0	ns	*
DDB_G0270842	*	*	*	*	*	0	ns	*
DDB_G0270848	0	0	1.52111	1.57454	C7	-0.568154	ns	*
DDB_G0270850	2.48492	4.52963	1.1789	0	C2	-1.99725	ns	*
DDB_G0270852	0	0	0	12.5977	C8	0	ns	*
nif3	12.6073	82.0987	104.832	54.0028	C5	0.918696	ns	*
DDB_G0270856	29.6462	237.346	259.822	179.281	C5	0.651979	ns	*
DDB_G0270858	87.9366	3008.81	4197.55	2756.71	C7	1.54758	psp	*
DDB_G0270860	*	*	*	*	*	0	ns	*
DDB_G0270862	*	*	*	*	*	0	ns	*
DDB_G0270864	329.331	383.282	173.244	338.897	C2	-1.79564	ns	*
magoh	16.5924	155.922	363.945	216.629	C7	1.17008	ns	*
DDB_G0270868	0.430888	6.87734	33.0065	23.1539	C7	1.16953	ns	*
atp9b	117.784	213.567	409.11	508.87	C8	0.393983	ns	*
DDB_G0270872	0	13.7163	47.1447	11.0857	C7	1.11785	ns	aberrant streaming
DDB_G0270878	0	444.781	335.032	238.429	C5	-4.79353	pst	*
gflC	230.624	498.44	440.858	843.269	C8	0.404425	ns	*
nosip	10.0793	88.2357	110.982	40.327	C5	1.61285	ns	*
abnA	13667.6	33533.8	3471.96	2905.41	C4	-0.836928	ns	*
DDB_G0270886_RTE	10.3453	41.2798	8.11485	13.5308	C4	1.7065	ns	*
DDB_G0270888_RTE	25.4212	98.1279	80.0932	43.8779	C5	0.994676	ns	*
DDB_G0270890	2.67098	404.431	913.809	216.526	C7	4.81272	psp	*
DDB_G0270892	0	11.7744	39.4798	45.4557	C7	1.49741	ns	*
irlC	6.12469	12.0707	15.3305	6.93494	C5	2.10914	psp	*
DDB_G0270896	*	*	*	*	*	0	ns	*
DDB_G0270898	31.3039	132.885	154.261	224.222	C6	0.945031	ns	*
DDB_G0270900	8.98626	71.1591	145.417	191.271	C8	-0.869542	ns	*
DDB_G0270902	36.5022	452.41	866.629	639.019	C7	2.05657	psp	*
jcdD	0.840069	0	3.23569	0	C7	-0.627644	ns	*
DDB_G0270910	95.7967	19.96	9.03266	27.3104	C1	-0.88439	ns	*
DDB_G0270912	3.85879	133.867	1331.38	2135.41	C8	1.8023	ns	wild type | aberrant vegetative growth | aberrant cAMP wave formation
DDB_G0270914	83.607	237.415	28.8143	8.51853	C4	-1.46498	ns	*
DDB_G0270916	17.846	5.67698	9.10997	6.94824	C1	-2.12252	ns	*
DDB_G0270918	17.1776	335.245	139.102	207.516	C6	-0.77203	ns	*
DDB_G0270920	3.29552	55.0494	147.515	47.4439	C7	1.5473	psp	*
DDB_G0270922	1023.42	179.664	139.088	118.513	C1	-2.81961	ns	*
DDB_G0270924	112.062	5.12476	7.18419	0	C1	0.126001	ns	*
DDB_G0270926	0	125.098	272.397	313.832	C7	-0.249119	ns	*
sir2E	249.236	943.454	864.605	1054.32	C6	0.158127	ns	*
DDB_G0270930	0	10.3602	41.0919	53.0484	C8	-0.112653	ns	*
DDB_G0270932	225.567	2544.37	1854.66	1388.1	C5	-0.899462	ns	*
DDB_G0270934	126.552	455.505	235.954	139.351	C4	-0.596479	ns	*
DDB_G0270936	30.6148	269.035	664.347	250.309	C7	2.95177	psp	*
DDB_G0270938	2.8064	21.1061	15.3218	9.24407	C5	-1.47396	ns	*
DDB_G0270940	1.13893	15.0314	255.631	473.132	C8	-3.54169	ns	*
DDB_G0270942	2.34687	0	529.061	265.363	C7	-8.01735	pst	*
DDB_G0270946	210.25	17.3784	16.2617	24.9666	C1	-2.8911	ns	*
fntB	64.545	304.636	213.678	87.0646	C5	0.477835	ns	*
DDB_G0270950	*	*	*	*	*	0	ns	*
DDB_G0270952_RTE	*	*	*	*	*	0	ns	*
DDB_G0270954	*	*	*	*	*	0	ns	*
DDB_G0270958	19.5494	4.48466	9.3941	0	C1	-0.621582	ns	*
DDB_G0270962	35.7596	51.0027	20.6752	13.0984	C2	-1.92472	ns	*
DDB_G0270964	61.1665	158.186	65.8533	34.6785	C4	0.98957	ns	*
DDB_G0270966	6.07914	117.479	135.208	63.0708	C5	0.881116	ns	*
DDB_G0270968_RTE	*	*	*	*	*	0	ns	*
DDB_G0270970	0	0	1.03107	0	C7	0	ns	*
DDB_G0270972	1168.05	7679.65	3919.46	3678.67	C4	0.762472	ns	*
DDB_G0270974	4.26931	11.4899	10.7381	33.9554	C8	-3.13306	ns	*
DDB_G0270976	10.4312	11.5639	3.35787	5.59895	C2	2.26699	ns	*
DDB_G0270978	899.328	745.26	678.743	1055.06	C8	-1.45309	*	*
DDB_G0270980	7.42795	52.1259	299.511	2599.23	C8	-2.82183	pst	*
DDB_G0270982	10.442	324.985	208.045	42.5884	C5	1.87758	ns	*
rpl36a	48533	4398.55	2484.67	2598.6	C1	-1.89006	ns	*
tspC	35.4415	51.4873	63.7082	63.5607	C7	0.595045	ns	*
DDB_G0270990	1503.17	1774.09	1671.96	1502.9	C5	1.38448	ns	*
sec31	436.507	743.941	246.845	421.839	C4	-1.51449	ns	*
psaA	361.006	1284.79	630.645	147.713	C4	2.77012	ns	*
DDB_G0270996	112.094	704.348	1190.14	825.436	C7	3.29591	psp	*
DDB_G0270998	1.00079	16.8488	45.5425	13.9651	C7	-0.921918	ns	*
pks3	1.79866	204.284	763.193	150.254	C7	-2.01657	pst	*
DDB_G0271002	6.71126	48.2527	105.245	100.331	C7	1.37021	psp	*
DDB_G0271004	*	*	*	*	*	0	ns	*
DDB_G0271006	0	36.5325	27.1756	15.2527	C5	0.779956	ns	*
DDB_G0271008	0	0	2.56259	23.1913	C8	0	ns	*
DDB_G0271010	11.2152	83.3254	66.8826	65.9478	C6	0.67478	ns	*
DDB_G0271012	0.329081	11.5295	12.6014	3.13758	C5	-0.469904	ns	*
DDB_G0271014	56.3593	65.6132	42.8093	69.066	C8	0.825013	ns	*
DDB_G0271016	60.1255	106.543	63.6569	46.6169	C4	-0.70539	ns	*
DDB_G0271018	*	*	*	*	*	0	ns	*
DDB_G0271020	*	*	*	*	*	0	ns	*
adcC	144.819	92.6234	38.9245	50.6558	C1	-2.15297	ns	*
DDB_G0271024	22.6336	129.382	31.1507	23.8232	C4	-1.43759	ns	*
DDB_G0271026	0	0	0	13.7861	C8	0	ns	*
DDB_G0271028	*	*	*	*	*	0	ns	*
DDB_G0271030	39.991	97.3645	144.52	417.842	C8	0.55036	ns	*
DDB_G0271032	2.80076	3.21824	2.02795	1.46323	C2	3.28422	ns	*
DDB_G0271034	4.18887	6.51849	56.3521	70.5634	C8	1.92903	ns	*
DDB_G0271036	157.339	392.501	146.294	57.6192	C4	0.491229	ns	*
DDB_G0271038	0	7.69944	0	0	C4	0	ns	*
ints2	24.0857	175.296	67.5882	37.405	C4	-0.418689	ns	*
DDB_G0271042	0	3.75994	16.5071	22.1648	C8	-2.81344	ns	*
DDB_G0271044	11.185	156.484	84.3556	38.3773	C4	-1.13318	ns	*
DDB_G0271046	4.9545	17.7785	14.1031	9.02055	C5	-1.40361	ns	*
DDB_G0271048	*	*	*	*	*	0	ns	*
magA	92.9817	262.406	226.235	120.513	C5	0.796072	ns	*
DDB_G0271052	179.106	342.266	469.129	981.602	C8	-0.0735676	ns	*
DDB_G0271054	26.4415	63.8445	65.9531	61.0152	C6	1.30939	*	*
DDB_G0271056	0.521368	0	1.59919	0.551786	C7	-0.642684	ns	*
vilC	51.1104	1386.44	3241.51	1515.08	C7	1.3746	psp	*
DDB_G0271060	0.758987	18.7427	29.678	70.1099	C8	3.14947	psp	*
DDB_G0271062	8.23642	15.4903	35.625	58.0422	C8	-1.79112	ns	*
DDB_G0271066	75.6194	101.664	108.409	44.3356	C3	-2.74021	pst	*
iliC	650.28	332.696	488.715	1092.13	C8	0.753616	ns	*
DDB_G0271070	0	5.75988	4.36013	2.7888	C5	1.499	ns	*
med27	40.5849	168.065	135.38	52.4291	C5	1.58066	ns	*
DDB_G0271074	17.3061	9593.95	33759.5	8467.66	C7	1.1337	ns	*
DDB_G0271076_RTE	*	*	*	*	*	0	ns	*
orcC	4.61356	74.3156	105.484	12.3388	C5	1.40856	psp	*
DDB_G0271080	0	231.726	614.115	141.507	C7	-1.46121	ns	*
DDB_G0271082	*	*	*	*	*	-3.65316	ns	*
DDB_G0271084	10.9324	101.336	88.8414	16.9512	C5	-0.0676933	ns	*
DDB_G0271086	230.729	2586.15	2978.48	2600.66	C6	-2.41579	pst	*
DDB_G0271088	15.9749	103.597	86.1982	32.9776	C5	1.34707	*	*
H3c	3.91526	7.3614	45.1545	23.7528	C7	2.88572	ns	*
fah	460.497	4128.78	1480.95	1945.62	C4	-1.76582	ns	*
atg7	89.8226	426.625	380.663	363.475	C6	-0.191126	ns	aberrant macroautophagy | abolished sporulation | aberrant cellular response to nitrogen starvation | multiple tips
DDB_G0271098	0	321.344	2494.27	1237.58	C7	0.09	ns	*
DDB_G0271100	10.5931	35.4844	99.9312	47.0409	C7	2.1915	psp	*
DDB_G0271102	*	*	*	*	*	0	ns	*
DDB_G0271104	1.30677	20.7765	37.375	15.6632	C7	-0.155979	ns	*
sod2	1137.96	5839.23	3599.45	1092.68	C4	1.8922	psp	*
DDB_G0271108	15.2747	43.3243	69.9046	99.8302	C8	0.661666	ns	*
DDB_G0271110	0	215.152	1020.26	44664.1	C8	4.00247	psp	*
DDB_G0271112	37.3082	87.8781	106.748	228.112	C8	-1.01365	ns	*
DDB_G0271114	18.45	55.7157	63.287	31.3547	C5	0.480567	ns	*
DDB_G0271116	0	26.5043	37.1552	39.6939	C6	-1.68869	ns	*
DDB_G0271118	2.00157	21.7192	32.3914	36.6093	C6	3.21998	ns	*
DDB_G0271120	67.8819	648.547	378.662	193.264	C4	-1.96745	pst	*
ufd1	278.99	1111.89	768.572	442.257	C5	-0.123395	ns	*
DDB_G0271124	34.1963	281.538	319.925	268.945	C6	-0.356085	ns	*
plbB	88.3358	63.2236	33.8947	35.5675	C1	-0.724454	ns	*
DDB_G0271128	0	4.7159	9.87848	7.39049	C7	2.03918	ns	*
DDB_G0271130	2.60491	96.5189	73.896	37.8742	C5	-1.23779	ns	*
DDB_G0271132	0	3.11152	55.4321	11.3739	C7	2.24389	ns	*
celA	47.5035	40.1463	37.2	2562.01	C8	-2.23994	pst	*
gafA	64.2652	153.667	131.645	128.881	C6	0.473806	ns	*
abcA8	2.29016	10.0908	11.3121	11.162	C6	-0.89894	ns	*
abcA7	6.11927	10.5471	9.40823	12.3331	C6	-0.492869	ns	*
proC	115.391	369.018	146.973	80.2102	C4	-0.21923	ns	*
cnxA	2894.67	1749.73	267.541	376.004	C2	-3.10645	ns	decreased extracellular Ca2+ uptake | increased cytosolic Ca2+ response
udkD	281.036	472.821	542.791	262.229	C5	-2.42879	pst	*
rps25	53544.1	10314.7	4863.05	4226.72	C1	-1.49531	ns	*
DDB_G0271150	26.8298	4456.42	323.255	199.114	C4	-3.10679	pst	*
DDB_G0271152	264.306	43.3723	9.72789	21.0594	C1	-2.14685	ns	*
DDB_G0271154	29.4024	0	23.0633	31.1178	C8	0	ns	*
DDB_G0271156	0	4.64884	2.38239	1.23303	C4	0	ns	*
DDB_G0271158	0	0	0	0.723434	C8	0	ns	*
DDB_G0271160	1.34444	0	0.956747	1.6023	C8	-1.71751	ns	*
DDB_G0271162	30.7201	17518.7	10460.4	4776.29	C5	-2.96018	pst	*
DDB_G0271164	0	17.8892	15.4393	2.85118	C5	-2.18782	ns	*
DDB_G0271166	8.7949	19.0667	11.5641	8.23179	C4	0.909471	ns	*
DDB_G0271168	0	0	14.192	3.58169	C7	-1.47338	ns	*
DDB_G0271170	26.4326	42.6138	8.50883	22.9608	C4	-3.00682	ns	*
DDB_G0271172	*	*	*	*	*	0	ns	*
DDB_G0271174	0	19.4518	84.3915	110.296	C8	0.520601	ns	*
DDB_G0271176	0	15.1585	45.2996	105.448	C8	4.45631	ns	*
DDB_G0271178	4.73429	12.4964	128.311	14379.8	C8	-5.80645	pst	*
DDB_G0271180	0	0	0	7.9361	C8	0	ns	*
DDB_G0271186	*	*	*	*	*	0	ns	*
DDB_G0271188	7.84157	172.907	97.7133	30.3432	C4	2.56982	ns	*
DDB_G0271192	55.2494	74.5072	122.492	121.383	C7	0	ns	*
DDB_G0271194	*	*	*	*	*	0	ns	*
DDB_G0271196	0	64.3841	263.349	16702.5	C8	-2.22357	pst	*
DDB_G0271198	5.7743	31.0804	29.0468	24.2767	C5	2.76937	ns	*
DDB_G0271200	2.82794	46.7453	13.6529	7.54596	C4	-1.00894	ns	*
DDB_G0271202	1.88969	42.1233	56.9143	54.882	C6	-2.84357	ns	*
DDB_G0271204	89.6362	90.8361	50.7018	14.8108	C2	0.217075	ns	*
DDB_G0271206	31.9706	46.5654	42.5001	34.053	C5	-1.53985	ns	*
DDB_G0271208	0	32.0735	20.8285	13.7636	C5	0	ns	*
DDB_G0271210	6.63328	73.1191	42.8087	12.077	C4	-1.99836	ns	*
DDB_G0271212	0	11.9013	23.9269	6.03852	C7	3.20556	ns	*
DDB_G0271214	3.92179	15.3569	14.1016	9.43884	C5	0.474109	ns	*
DDB_G0271216	1.5384	22.3112	14.7085	15.3834	C6	-0.904024	ns	*
DDB_G0271218	9.58466	10.5092	14.7436	16.5628	C8	0.632968	ns	*
DDB_G0271220	21.9077	57.8264	0	23.1858	C4	0	ns	*
DDB_G0271226	0	11.0963	0	0	C4	0	ns	*
DDB_G0271228	1.02881	8.21034	6.13877	2.17767	C5	-0.737683	ns	*
dduB	7.26294	4.9887	1.95452	3.1576	C1	-0.38577	ns	*
DDB_G0271238	32.3152	18.9518	7.31054	6.04271	C1	-0.19946	ns	*
utp18	2.20084	27.155	18.331	18.7289	C6	-0.611629	ns	*
DDB_G0271242	193.315	49.153	41.475	42.6336	C1	-0.653049	ns	*
DDB_G0271244	0.981212	10.9004	18.672	8.56772	C7	0.591694	ns	*
med19	44.2636	184.8	135.574	139.906	C6	0.00861178	ns	*
DDB_G0271248	38.7067	214.207	152.586	68.7672	C5	0.469791	ns	*
DDB_G0271250	9.49868	121.992	199.562	55.0219	C5	3.45428	psp	*
DDB_G0271252	0	0	9.10242	9.42213	C7	0.93398	ns	*
DDB_G0271254	39.7724	89.5132	88.7962	126.374	C6	-0.0147382	ns	*
DDB_G0271256	*	*	*	*	*	0	ns	*
DDB_G0271258	*	*	*	*	*	0	ns	*
DDB_G0271260	0	32.4535	31.1308	4188.52	C8	0.744678	ns	*
DDB_G0271262	0.947614	1.70019	3.73213	251.264	C8	-2.43001	ns	*
usp14	508.973	618.121	713.043	159.246	C3	1.90121	psp	*
DDB_G0271266	*	*	*	*	*	0	ns	*
DDB_G0271268	42.6176	66.1477	28.8766	12.505	C2	-0.576137	ns	*
DDB_G0271270	148.797	120.924	93.1284	71.4673	C2	-0.839473	ns	*
DDB_G0271272	3.351	6.11011	15.1773	10.2976	C7	-1.35993	ns	*
DDB_G0271274	1.3627	10.1313	16.2341	21.9698	C8	-1.5881	ns	*
DDB_G0271276	0	0	0	8.03842	C8	0	ns	*
DDB_G0271278	*	*	*	*	*	0	ns	*
[truncated: 11,022 more rows]

## Sheet: TS4_DDB_G ID
SupplementaryTable 4. D. discoideum developmental genes with altered expression in A. subglobosum (shown by DDB_G ID)
Cluster #			Cell-type specificity in D. discoideum
Ddis	Asub		Prespore	Prestalk	Non-specific
C1	0			DDB_G0269160	-4
	C4			DDB_G0268104, DDB_G0286187	DDB_G0281663, DDB_G0273175, DDB_G0275007, DDB_G0274597
	C6			DDB_G0285253
	C8				DDB_G0283151
C2	0				-2
	C4			DDB_G0272799	DDB_G0271144
	C5				DDB_G0270784
	C8				DDB_G0283419
C4	0			DDB_G0284181, DDB_G0274109	-14
	C1				DDB_G0270024, DDB_G0274809, DDB_G0282819, DDB_G0279555, DDB_G0281953
	C2			DDB_G0276463, DDB_G0272754, DDB_G027344	DDB_G0279349, DDB_G0282615, DDB_G0272116, DDB_G0276269, DDB_G0283535, DDB_G0287723
	C3			DDB_G0283539, DDB_G0282363	DDB_G0277403, DDB_G0292850, DDB_G0276029
C5	0				-11
	C1			DDB_G0267392	DDB_G0270338, DDB_G0290009
	C2		DDB_G0272624, DDB_G0277397	DDB_G0280081	DDB_G0267426, DDB_G0277841, DDB_G0267462, DDB_G0271750, DDB_G0277905, DDB_G0278945
	C3				DDB_G0268258, DDB_G0271502, DDB_G0269680, DDB_G0285083, DDB_G0288007
C6	0				-12
	C1				DDB_G0277503, DDB_G0277849, DDB_G0281387
	C2		DDB_G0274577	DDB_G0269230	DDB_G0289881, DDB_G0277223, DDB_G0270344
	C3			DDB_G028200
C7	0		DDB_G0291788, DDB_G0267422	DDB_G0278051	-5
	C2			DDB_G0284363	DDB_G0276763, DDB_G0272837, DDB_G0291992
	C3				DDB_G0276353, DDB_G0288047
C8	0			DDB_G0286355	-6
	C1			DDB_G0283453	DDB_G0293850, DDB_G0274101, DDB_G0277759, DDB_G0285175
	C2		DDB_G0270658	DDB_G0277589
Genes in Table 4 are shown in Gene-ID:Genes with increased expression levels in A. subglobosum are shown in bold face and depressed expression levels in underline. Double underline indicates no expression in A. subglobosum. Numbers in parentheses show non-specific genes without expression during growth and development.
