# Supplementary material for: Comparative genome and transcriptome analyses of the social amoeba Acytostelium subglobosum that accomplishes multicellular development without germ-soma differentiation
Source: BMC Genomics. 2015 Feb 14;16(1):80. doi: 10.1186/s12864-015-1278-x (PMC4334915; doi:10.1186/s12864-015-1278-x)
Supplement: Additional file 3: — Protein sequences of gene models used in the present study. [file 12864_2015_1278_MOESM3_ESM.zip]

Archive with 1 entries (1 files):
- 12864_2015_1278_MOESM3_ESM.gz
